# Supplementary material for: Activation of mTOR signaling in adult lung microvascular progenitor cells accelerates lung aging
Source: J Clin Invest. 2023 Dec 15;133(24):e171430. doi: 10.1172/JCI171430 (PMC10721153; doi:10.1172/JCI171430)
Supplement: Supporting data values [file jci-133-171430-s093.xlsx]

## Sheet: ECIS_170726_SFT_1.csv
[ECIS_Parameters]
Filename	C:\Documents and Settings\ECIS\Desktop\Majka lab\ECIS_170726_SFT_1.abp
Version	1.2.15.0 PC
FileType	CSV
Instrument	Z-Theta
SerialNum	1061
WellNum	16
Date	2017-07-26	10:25:03
DateNum	736902
TimeNum	37503
ArrayHolderA	8W1E
TimeInterval	10
Wells	1	2	3	4	5	6	7	8
Frequency	4000
Time(hrs)	Imp.(ohm)	Res.(ohm)	Cap.(nF)	Time(hrs)	Imp.(ohm)	Res.(ohm)	Cap.(nF)	Time(hrs)	Imp.(ohm)	Res.(ohm)	Cap.(nF)	Time(hrs)	Imp.(ohm)	Res.(ohm)	Cap.(nF)	Time(hrs)	Imp.(ohm)	Res.(ohm)	Cap.(nF)	Time(hrs)	Imp.(ohm)	Res.(ohm)	Cap.(nF)	Time(hrs)	Imp.(ohm)	Res.(ohm)	Cap.(nF)	Time(hrs)	Imp.(ohm)	Res.(ohm)	Cap.(nF)
A1	A1	A1	A1	A2	A2	A2	A2	A3	A3	A3	A3	A4	A4	A4	A4	A5	A5	A5	A5	A6	A6	A6	A6	A7	A7	A7	A7	A8	A8	A8	A8
0.00073351	14520	9300	3.57	0.00132378	15485	11356	3.78	0.00191406	13072	8965	4.18	0.00250433	9665	4608	4.68	0.00309461	11597	6714	4.21	0.0036849	16170	12232	3.76	0.00427517	10340	6031	4.74	0.00486545	12142	8038	4.37
0.00537722	14684	9468	3.54	0.00575472	15605	11461	3.76	0.0061325	13099	8990	4.18	0.00650998	9706	4654	4.67	0.00701361	11823	6944	4.16	0.00764278	16257	12294	3.74	0.00802056	10322	6007	4.74	0.00839804	12085	7973	4.38
0.00878417	14774	9601	3.54	0.00916194	15572	11430	3.76	0.00953945	13117	9019	4.18	0.00991722	9742	4697	4.66	0.0104206	11923	7029	4.13	0.01105	16360	12365	3.71	0.0114275	10335	6013	4.73	0.011805	12059	7947	4.39
0.0121914	14925	9787	3.53	0.0125689	15548	11403	3.76	0.0129467	13129	9047	4.18	0.0133242	9764	4726	4.66	0.0138275	12032	7119	4.1	0.0144614	16354	12344	3.71	0.0148389	10360	6049	4.73	0.0152164	12050	7934	4.39
0.0156028	14970	9864	3.53	0.0159803	15564	11434	3.77	0.0163581	13226	9190	4.18	0.0167356	9754	4720	4.66	0.0172389	12158	7235	4.07	0.0178728	16351	12361	3.72	0.0182503	10390	6092	4.73	0.0186278	12044	7930	4.39
0.0190142	15132	10028	3.51	0.0193917	15601	11472	3.76	0.0197691	13290	9257	4.17	0.0201469	9758	4727	4.66	0.0206503	12258	7340	4.05	0.0212842	16363	12388	3.72	0.0216617	10406	6102	4.72	0.0220392	12025	7917	4.4
0.0224256	15185	10119	3.51	0.0228075	15609	11491	3.77	0.023185	13350	9305	4.16	0.0235625	9768	4738	4.66	0.0240661	12371	7468	4.03	0.0246997	16523	12542	3.7	0.0250772	10440	6147	4.72	0.025455	12024	7917	4.4
0.0258411	15331	10272	3.5	0.0262231	15646	11545	3.77	0.0266008	13485	9453	4.14	0.0269783	9775	4742	4.66	0.0274819	12511	7617	4.01	0.0281111	16580	12599	3.69	0.0284889	10476	6179	4.7	0.0288664	12045	7940	4.39
0.0292525	15439	10421	3.49	0.0296303	15813	11704	3.74	0.0300078	13534	9529	4.14	0.0303853	9778	4746	4.65	0.0308933	12612	7712	3.99	0.0315225	16632	12643	3.68	0.0319	10479	6176	4.7	0.0322778	12052	7946	4.39
0.0326639	15589	10586	3.48	0.0330417	15796	11710	3.75	0.0334192	13567	9571	4.14	0.0337967	9780	4744	4.65	0.0343003	12717	7798	3.96	0.0349339	16613	12635	3.69	0.0353167	10442	6137	4.71	0.0356933	12046	7947	4.4
0.0360797	15801	10845	3.46	0.0364572	15807	11739	3.76	0.036835	13553	9583	4.15	0.0372125	9784	4746	4.65	0.0377161	12757	7836	3.95	0.0383497	16783	12790	3.66	0.0387272	10435	6131	4.71	0.0391047	12069	7976	4.39
0.0394911	15914	10964	3.45	0.0398686	15876	11818	3.75	0.0402464	13611	9648	4.14	0.0406239	9784	4749	4.65	0.0411275	12786	7869	3.95	0.0417567	16806	12800	3.65	0.0421342	10503	6211	4.7	0.0425119	12078	7990	4.39
0.0428981	16008	11064	3.44	0.0432758	15844	11780	3.76	0.0436533	13574	9613	4.15	0.0440308	9786	4753	4.65	0.0445345	12772	7859	3.95	0.0451617	16814	12802	3.65	0.0455414	10575	6296	4.68	0.0459189	12052	7968	4.4
0.0463053	16057	11122	3.44	0.0466828	15851	11790	3.76	0.0470647	13568	9621	4.16	0.0474422	9792	4764	4.65	0.0479458	12834	7917	3.94	0.048575	16812	12795	3.65	0.0489528	10593	6327	4.68	0.0493303	12058	7982	4.4
0.0497167	16211	11285	3.42	0.0500941	15746	11694	3.77	0.0504717	13599	9673	4.16	0.0508494	9795	4770	4.65	0.0513528	12879	7961	3.93	0.0519864	16912	12878	3.63	0.0523642	10580	6313	4.69	0.0527417	12067	7990	4.4
0.0531281	16338	11394	3.4	0.0535055	15653	11608	3.79	0.053883	13568	9637	4.17	0.0542608	9802	4780	4.65	0.0547642	12923	7994	3.92	0.055398	16843	12831	3.65	0.0557756	10542	6250	4.69	0.0561531	12072	7993	4.4
0.0565395	16382	11432	3.39	0.0569214	15652	11614	3.79	0.0572989	13600	9676	4.16	0.0576764	9792	4770	4.65	0.05818	12955	8041	3.92	0.0588095	16798	12835	3.67	0.0591869	10504	6217	4.7	0.0595645	12078	8006	4.4
0.0599508	16496	11549	3.38	0.0603283	15689	11656	3.79	0.0607058	13714	9814	4.15	0.0610836	9798	4777	4.65	0.061587	13031	8125	3.91	0.0622206	16912	12949	3.66	0.0625983	10495	6215	4.7	0.0629758	12061	7984	4.4
0.0633622	16634	11695	3.36	0.0637397	15746	11721	3.78	0.0641172	13840	9958	4.14	0.064495	9806	4788	4.65	0.0649983	13090	8177	3.89	0.0656278	17005	13034	3.64	0.0660053	10535	6253	4.69	0.0663831	12024	7947	4.41
0.0667692	16583	11660	3.37	0.0671467	15735	11705	3.78	0.0675245	13874	9999	4.14	0.0679019	9815	4798	4.65	0.0684056	13076	8171	3.9	0.0690392	17040	13085	3.65	0.0694167	10528	6248	4.7	0.0697945	12018	7945	4.41
0.0701806	16605	11702	3.38	0.070558	15676	11642	3.79	0.0709358	13848	9978	4.14	0.0713133	9824	4812	4.65	0.0718169	13148	8242	3.88	0.0724505	17014	13080	3.66	0.0728281	10492	6212	4.71	0.0732058	12054	7982	4.4
0.073592	16742	11839	3.36	0.0739739	15709	11670	3.78	0.0743514	13925	10063	4.13	0.0747292	9839	4830	4.64	0.0752325	13150	8243	3.88	0.075862	17118	13203	3.65	0.0762394	10465	6183	4.71	0.076617	12044	7970	4.41
0.0770033	16757	11847	3.36	0.0773808	15714	11670	3.78	0.0777586	13946	10085	4.13	0.0781361	9854	4845	4.64	0.0786397	13205	8294	3.87	0.0792733	17108	13208	3.66	0.0796508	10451	6177	4.72	0.0800283	12059	7981	4.4
0.0804147	16747	11854	3.36	0.0807967	15662	11629	3.79	0.0811742	13948	10068	4.12	0.0815519	9882	4875	4.63	0.0820553	13236	8332	3.87	0.0826847	17196	13287	3.64	0.0830622	10459	6190	4.72	0.0834397	12057	7978	4.4
0.0838261	16637	11733	3.37	0.0842036	15795	11756	3.77	0.0845814	13939	10042	4.12	0.0849589	9902	4896	4.62	0.0854625	13287	8381	3.86	0.0860961	17326	13397	3.62	0.0864736	10483	6216	4.71	0.0868511	12017	7934	4.41
0.0872375	16667	11755	3.37	0.087615	15844	11800	3.76	0.0879928	13923	10033	4.12	0.0883703	9909	4906	4.62	0.0888739	13255	8369	3.87	0.0895075	17286	13364	3.63	0.089885	10469	6206	4.72	0.0902622	12005	7927	4.41
0.0906489	16699	11786	3.36	0.0910264	15831	11786	3.76	0.0914042	13977	10069	4.1	0.0917817	9934	4929	4.61	0.0922853	13223	8350	3.88	0.0929144	17321	13388	3.62	0.0932922	10475	6216	4.72	0.0936697	11969	7889	4.42
0.0940558	16726	11827	3.36	0.0944336	15807	11771	3.77	0.0948111	13949	10024	4.1	0.0951889	9958	4944	4.6	0.0956922	13231	8370	3.88	0.0963258	17315	13392	3.63	0.0967033	10524	6284	4.71	0.0970811	11932	7853	4.43
0.0974672	16937	12044	3.34	0.0978492	15796	11771	3.78	0.098227	13871	9949	4.12	0.0986045	9976	4957	4.6	0.098982	13276	8415	3.87	0.0993597	17296	13362	3.62	0.0997372	10536	6306	4.71	0.100115	11908	7832	4.44
0.100501	17017	12130	3.33	0.100879	15731	11718	3.79	0.101256	13885	9959	4.11	0.101634	9979	4958	4.59	0.102011	13295	8437	3.87	0.102389	17218	13289	3.63	0.102767	10532	6306	4.72	0.103144	11915	7835	4.43
0.103531	17089	12197	3.32	0.103913	15776	11783	3.79	0.10429	13849	9908	4.11	0.104668	9995	4970	4.59	0.105045	13388	8526	3.86	0.105423	17251	13302	3.62	0.105801	10541	6317	4.72	0.106178	11908	7832	4.44
0.106564	17112	12237	3.33	0.106942	15747	11763	3.8	0.107319	13792	9850	4.12	0.107697	10008	4978	4.58	0.108075	13408	8567	3.86	0.108453	17215	13285	3.63	0.10883	10551	6321	4.71	0.109208	11902	7833	4.44
0.109594	17138	12264	3.32	0.109971	15780	11790	3.79	0.110349	13832	9900	4.12	0.110727	10007	4976	4.58	0.111109	13388	8556	3.86	0.111486	17136	13217	3.65	0.111864	10534	6307	4.72	0.112241	11920	7854	4.44
0.112628	17191	12322	3.32	0.113009	15845	11836	3.78	0.113387	13873	9967	4.12	0.113765	10009	4981	4.58	0.114142	13411	8596	3.87	0.11452	17075	13148	3.65	0.114898	10525	6290	4.72	0.115275	11862	7788	4.45
0.115661	17210	12335	3.32	0.116043	15890	11877	3.77	0.116421	13841	9944	4.13	0.116799	10010	4984	4.58	0.117176	13396	8584	3.87	0.117554	17058	13155	3.66	0.117931	10552	6319	4.71	0.118309	11885	7813	4.44
0.118695	17143	12266	3.32	0.119073	15810	11808	3.78	0.11945	13801	9899	4.14	0.119828	10006	4978	4.58	0.120206	13448	8628	3.86	0.120583	17109	13199	3.66	0.120961	10561	6329	4.71	0.121338	11943	7868	4.43
0.121725	17104	12222	3.33	0.122102	15800	11790	3.78	0.12248	13841	9937	4.13	0.122858	10003	4977	4.59	0.123235	13500	8686	3.85	0.123613	17110	13188	3.65	0.12399	10533	6302	4.71	0.124368	11946	7872	4.43
0.124754	17104	12206	3.32	0.125132	15878	11861	3.77	0.125509	13904	10002	4.12	0.125887	10011	4983	4.58	0.126264	13495	8680	3.85	0.126642	17140	13202	3.64	0.12702	10515	6287	4.72	0.127397	11966	7891	4.42
0.127784	17078	12163	3.32	0.128161	15796	11788	3.78	0.128539	13898	10024	4.13	0.128916	10025	4996	4.58	0.129294	13534	8723	3.85	0.129672	17114	13188	3.65	0.130049	10490	6258	4.73	0.130427	11919	7839	4.43
0.130813	17063	12129	3.32	0.131191	15774	11769	3.79	0.131568	13958	10116	4.14	0.131946	10050	5017	4.57	0.132323	13559	8748	3.84	0.132701	17101	13180	3.65	0.133079	10527	6303	4.72	0.133456	11933	7857	4.43
0.133843	16965	12029	3.33	0.13422	15798	11787	3.78	0.134602	13962	10123	4.14	0.13498	10041	5013	4.57	0.135357	13460	8643	3.86	0.135735	17152	13231	3.65	0.136113	10616	6401	4.7	0.13649	11925	7851	4.43
0.136876	17003	12047	3.32	0.137254	15836	11822	3.78	0.137631	13891	10067	4.16	0.138013	10034	5010	4.58	0.138391	13468	8638	3.85	0.138769	17198	13263	3.63	0.139146	10607	6388	4.7	0.139524	11920	7844	4.43
0.13991	16973	11990	3.31	0.140288	15887	11859	3.76	0.140665	13913	10097	4.16	0.141043	10038	5014	4.58	0.141421	13468	8620	3.85	0.141798	17314	13345	3.61	0.142176	10612	6398	4.7	0.142553	11917	7845	4.44
0.142939	16946	11951	3.31	0.143317	15937	11898	3.75	0.143695	13824	10002	4.17	0.144072	10058	5034	4.57	0.14445	13465	8603	3.84	0.144828	17280	13315	3.61	0.145205	10676	6465	4.68	0.145583	11893	7814	4.44
0.145969	16920	11918	3.31	0.146347	16004	11957	3.74	0.146724	13792	9963	4.17	0.147102	10054	5037	4.57	0.147479	13447	8570	3.84	0.147857	17258	13308	3.62	0.148234	10676	6461	4.68	0.148612	11901	7829	4.44
0.148998	17012	11993	3.3	0.149376	16022	11970	3.74	0.149754	13845	10016	4.16	0.150131	10061	5046	4.57	0.150513	13419	8559	3.85	0.150891	17313	13367	3.62	0.151268	10657	6437	4.68	0.151646	11866	7794	4.45
0.152032	17030	11993	3.29	0.15241	16078	12020	3.73	0.152788	13881	10059	4.16	0.153165	10074	5057	4.57	0.153543	13523	8681	3.84	0.15392	17324	13390	3.62	0.154298	10672	6458	4.68	0.154675	11855	7779	4.45
0.155062	16944	11930	3.31	0.155439	15996	11951	3.74	0.155817	13926	10112	4.16	0.156194	10076	5061	4.57	0.156572	13536	8710	3.84	0.15695	17253	13355	3.64	0.157327	10696	6491	4.68	0.157705	11879	7798	4.44
0.158091	16873	11864	3.32	0.158469	16021	11984	3.74	0.158851	13988	10182	4.15	0.159228	10086	5076	4.57	0.159606	13548	8726	3.84	0.159983	17358	13429	3.62	0.160361	10674	6467	4.69	0.160739	11919	7840	4.43
0.161125	16841	11826	3.32	0.161503	16080	12040	3.73	0.16188	13904	10095	4.16	0.162258	10113	5102	4.56	0.162635	13654	8846	3.83	0.163013	17380	13438	3.61	0.163391	10648	6446	4.69	0.163768	11893	7814	4.44
0.164154	16895	11871	3.31	0.164532	16055	12016	3.74	0.164909	13878	10061	4.16	0.165287	10119	5108	4.55	0.165665	13718	8915	3.82	0.166043	17454	13518	3.6	0.16642	10660	6470	4.7	0.166798	11897	7817	4.44
0.167184	16817	11800	3.32	0.167561	16054	12004	3.73	0.167939	13834	10006	4.17	0.168317	10128	5114	4.55	0.168694	13642	8840	3.83	0.169072	17440	13495	3.6	0.169449	10701	6515	4.69	0.169827	11913	7824	4.43
0.170213	16737	11751	3.34	0.170591	16016	11974	3.74	0.170968	13853	10000	4.15	0.17135	10127	5112	4.55	0.171728	13586	8790	3.84	0.172106	17411	13475	3.61	0.172483	10736	6549	4.68	0.172861	11890	7794	4.43
0.173247	16763	11768	3.33	0.173625	15986	11957	3.75	0.174002	13912	10058	4.14	0.17438	10121	5105	4.55	0.174758	13619	8819	3.83	0.175135	17413	13460	3.6	0.175513	10710	6530	4.69	0.17589	11886	7781	4.43
0.176276	16814	11815	3.33	0.176654	15955	11931	3.76	0.177036	13927	10084	4.14	0.177414	10120	5103	4.55	0.177791	13694	8890	3.82	0.178169	17559	13574	3.57	0.178546	10719	6550	4.69	0.178924	11859	7744	4.43
0.17931	16776	11796	3.34	0.179688	15974	11943	3.75	0.180066	13843	9983	4.15	0.180443	10110	5090	4.56	0.180821	13722	8897	3.81	0.181198	17572	13581	3.57	0.181576	10736	6570	4.69	0.181954	11830	7708	4.43
0.18234	16770	11786	3.34	0.182717	16073	12027	3.73	0.183095	13791	9933	4.16	0.183473	10115	5090	4.55	0.18385	13758	8921	3.8	0.184228	17526	13536	3.57	0.184605	10729	6567	4.69	0.184983	11820	7704	4.44
0.185369	16940	11960	3.32	0.185747	16223	12157	3.7	0.186124	13708	9836	4.17	0.186502	10098	5075	4.56	0.186879	13757	8929	3.8	0.187257	17493	13505	3.58	0.187635	10791	6627	4.67	0.188013	11789	7665	4.44
0.188399	16812	11851	3.34	0.188776	16340	12270	3.69	0.189154	13729	9882	4.17	0.189531	10086	5065	4.56	0.189909	13771	8946	3.8	0.190287	17417	13450	3.6	0.190664	10793	6635	4.67	0.191042	11787	7657	4.44
0.191428	16656	11715	3.36	0.191806	16310	12240	3.69	0.192183	13719	9870	4.18	0.192561	10089	5068	4.56	0.192939	13797	8981	3.8	0.193316	17437	13465	3.59	0.193694	10828	6674	4.67	0.194071	11796	7666	4.44
0.194458	16577	11643	3.37	0.194835	16324	12238	3.68	0.195213	13704	9840	4.17	0.19559	10089	5070	4.56	0.195968	13858	9057	3.79	0.196346	17462	13493	3.59	0.196723	10837	6685	4.67	0.197101	11806	7672	4.43
0.197487	16604	11682	3.37	0.197865	16352	12261	3.68	0.198242	13725	9857	4.17	0.19862	10081	5054	4.56	0.198998	13790	9003	3.81	0.199375	17483	13515	3.59	0.199753	10774	6619	4.68	0.20013	11797	7654	4.43
0.200516	16697	11779	3.36	0.200894	16330	12235	3.68	0.201276	13745	9888	4.17	0.201654	10075	5045	4.56	0.202031	13773	8975	3.81	0.202409	17420	13463	3.6	0.202786	10777	6613	4.68	0.203164	11764	7625	4.44
0.20355	16671	11768	3.37	0.203928	16314	12213	3.68	0.204306	13709	9857	4.18	0.204688	10068	5038	4.56	0.205065	13746	8956	3.82	0.205443	17404	13467	3.61	0.20582	10810	6644	4.67	0.206198	11753	7615	4.44
0.206584	16679	11774	3.37	0.206962	16301	12198	3.68	0.207339	13752	9909	4.17	0.207717	10056	5025	4.57	0.208094	13728	8937	3.82	0.208472	17261	13344	3.63	0.20885	10818	6658	4.67	0.209227	11768	7628	4.44
0.209614	16697	11792	3.37	0.209991	16281	12178	3.68	0.210369	13790	9946	4.17	0.210746	10059	5030	4.57	0.211124	13728	8934	3.82	0.211501	17255	13336	3.63	0.211879	10831	6676	4.67	0.212257	11775	7627	4.44
0.212643	16590	11702	3.38	0.213021	16252	12151	3.69	0.213398	13758	9910	4.17	0.213776	10069	5042	4.56	0.214153	13719	8921	3.82	0.214531	17321	13395	3.62	0.214909	10824	6674	4.67	0.215286	11750	7602	4.44
0.215673	16630	11747	3.38	0.21605	16236	12135	3.69	0.216432	13653	9799	4.18	0.216809	10071	5049	4.57	0.217187	13712	8901	3.81	0.217565	17218	13305	3.64	0.217942	10808	6662	4.68	0.21832	11718	7572	4.45
0.218706	16512	11634	3.4	0.219084	16251	12159	3.69	0.219461	13656	9804	4.19	0.219839	10060	5039	4.57	0.220217	13765	8960	3.81	0.220594	17287	13366	3.63	0.220972	10780	6637	4.68	0.221349	11746	7603	4.44
0.221736	16443	11552	3.4	0.222118	16231	12141	3.69	0.222495	13660	9807	4.18	0.222873	10070	5049	4.57	0.22325	13749	8942	3.81	0.223628	17330	13405	3.62	0.224006	10783	6644	4.69	0.224383	11781	7642	4.44
0.224769	16410	11527	3.41	0.225147	16322	12206	3.67	0.225525	13630	9757	4.18	0.225902	10056	5035	4.57	0.22628	13664	8860	3.82	0.226658	17425	13476	3.6	0.227035	10782	6646	4.69	0.227413	11801	7665	4.43
0.227799	16462	11581	3.4	0.228176	16314	12201	3.67	0.228554	13681	9810	4.17	0.228932	10042	5019	4.57	0.229309	13639	8833	3.83	0.229687	17411	13471	3.61	0.230064	10754	6620	4.69	0.230442	11779	7639	4.44
0.230828	16416	11537	3.41	0.231206	16394	12282	3.66	0.231584	13679	9811	4.17	0.231961	10023	4995	4.58	0.232339	13598	8773	3.83	0.232716	17401	13471	3.61	0.233094	10759	6623	4.69	0.233471	11736	7597	4.45
0.233858	16363	11496	3.42	0.234235	16416	12307	3.66	0.234617	13633	9733	4.17	0.234995	10019	4989	4.58	0.235373	13632	8811	3.82	0.23575	17406	13475	3.61	0.236128	10823	6692	4.68	0.236505	11743	7610	4.45
0.236892	16354	11483	3.42	0.237274	16376	12271	3.67	0.237651	13633	9718	4.16	0.238029	10021	4985	4.58	0.238406	13629	8792	3.82	0.238784	17433	13496	3.61	0.239161	10830	6705	4.68	0.239539	11709	7575	4.46
0.239925	16466	11608	3.41	0.240303	16350	12234	3.67	0.240681	13607	9689	4.16	0.241058	10009	4974	4.58	0.241436	13581	8745	3.83	0.241813	17396	13462	3.61	0.242191	10823	6704	4.68	0.242569	11653	7515	4.47
0.242955	16482	11622	3.4	0.243333	16317	12192	3.67	0.24371	13582	9662	4.17	0.244088	10004	4971	4.58	0.244465	13560	8718	3.83	0.244843	17287	13366	3.63	0.24522	10787	6675	4.7	0.245598	11629	7488	4.47
0.245984	16528	11660	3.4	0.246362	16299	12172	3.67	0.246739	13646	9754	4.17	0.247117	10006	4975	4.58	0.247495	13527	8672	3.83	0.247872	17287	13365	3.63	0.24825	10796	6686	4.69	0.248628	11626	7483	4.47
0.249014	16596	11734	3.39	0.249391	16290	12165	3.67	0.249769	13666	9761	4.16	0.250146	10029	4993	4.57	0.250524	13592	8732	3.82	0.250902	17165	13260	3.65	0.251279	10800	6693	4.69	0.251657	11595	7445	4.48
0.252043	16687	11843	3.38	0.252421	16298	12161	3.67	0.252798	13752	9837	4.14	0.253176	10023	4990	4.58	0.253554	13534	8682	3.83	0.253931	17079	13173	3.66	0.254309	10854	6757	4.68	0.254686	11595	7442	4.47
0.255073	16686	11838	3.38	0.255455	16344	12210	3.66	0.255832	13757	9848	4.14	0.25621	10030	4995	4.57	0.256588	13507	8664	3.84	0.256965	17096	13180	3.65	0.257343	10831	6745	4.69	0.25772	11615	7461	4.47
0.258106	16753	11893	3.37	0.258484	16273	12150	3.68	0.258862	13740	9836	4.15	0.259239	10045	5008	4.57	0.259617	13434	8571	3.85	0.259994	16998	13098	3.67	0.260372	10845	6753	4.69	0.26075	11628	7472	4.47
0.261136	16690	11828	3.38	0.261513	16207	12097	3.69	0.261891	13750	9846	4.15	0.262269	10060	5025	4.57	0.262646	13427	8564	3.85	0.263024	16976	13087	3.68	0.263401	10799	6707	4.7	0.263779	11622	7467	4.47
0.264165	16588	11717	3.39	0.264543	16216	12105	3.69	0.264921	13738	9814	4.14	0.265298	10079	5043	4.56	0.265676	13408	8549	3.85	0.266053	16946	13064	3.69	0.266431	10786	6688	4.7	0.266809	11623	7470	4.47
0.267195	16762	11895	3.37	0.267573	16193	12086	3.69	0.26795	13705	9788	4.15	0.268328	10094	5058	4.55	0.268705	13413	8531	3.84	0.269083	17011	13124	3.68	0.26946	10826	6719	4.69	0.269838	11634	7484	4.47
0.270224	16773	11903	3.37	0.270602	16244	12135	3.68	0.270979	13692	9785	4.15	0.271357	10105	5069	4.55	0.271735	13387	8508	3.85	0.272112	16983	13112	3.69	0.27249	10898	6801	4.67	0.272868	11601	7447	4.47
0.273254	16782	11913	3.37	0.27364	16317	12216	3.68	0.274018	13702	9783	4.15	0.274395	10101	5062	4.55	0.274773	13366	8480	3.85	0.27515	16984	13135	3.7	0.275528	10928	6852	4.67	0.275906	11595	7438	4.47
0.276292	16773	11904	3.37	0.276669	16380	12272	3.67	0.277047	13705	9790	4.15	0.277425	10104	5066	4.55	0.277802	13326	8408	3.85	0.27818	16964	13131	3.7	0.278558	10957	6899	4.67	0.278935	11596	7441	4.47
0.279321	16731	11850	3.37	0.279699	16453	12336	3.65	0.280076	13759	9836	4.14	0.280454	10118	5075	4.55	0.280832	13302	8375	3.85	0.281209	17006	13177	3.7	0.281587	10961	6892	4.67	0.281964	11631	7474	4.46
0.282351	16726	11847	3.37	0.282733	16459	12335	3.65	0.28311	13796	9880	4.13	0.283488	10133	5087	4.54	0.283866	13295	8358	3.85	0.284243	16992	13175	3.71	0.284621	10936	6847	4.67	0.284998	11635	7479	4.46
0.285384	16669	11785	3.38	0.285762	16438	12310	3.65	0.28614	13731	9813	4.14	0.286517	10135	5091	4.54	0.286895	13362	8420	3.84	0.287273	17132	13278	3.68	0.28765	10928	6826	4.66	0.288028	11649	7494	4.46
0.288414	16655	11777	3.38	0.288792	16441	12311	3.65	0.289169	13640	9731	4.16	0.289547	10148	5101	4.54	0.289924	13366	8415	3.83	0.290302	17042	13216	3.7	0.290679	10916	6821	4.67	0.291057	11661	7512	4.46
0.291443	16581	11731	3.4	0.291821	16446	12315	3.65	0.292199	13582	9674	4.17	0.292576	10158	5112	4.53	0.292954	13436	8469	3.81	0.293331	16985	13167	3.71	0.293709	10913	6821	4.67	0.294087	11638	7487	4.47
0.294473	16461	11617	3.41	0.294851	16396	12264	3.66	0.295228	13603	9692	4.17	0.29561	10182	5139	4.53	0.295988	13442	8480	3.81	0.296366	16966	13144	3.71	0.296743	10922	6824	4.67	0.29712	11651	7505	4.46
0.297507	16437	11604	3.42	0.297889	16392	12259	3.66	0.298266	13636	9745	4.17	0.298644	10180	5137	4.53	0.299021	13443	8505	3.82	0.299399	17011	13184	3.7	0.299777	10923	6819	4.66	0.300154	11666	7521	4.46
0.300541	16382	11562	3.43	0.300918	16381	12243	3.66	0.3013	13686	9788	4.16	0.301678	10170	5130	4.53	0.302055	13482	8534	3.81	0.302433	16966	13138	3.71	0.30281	10966	6853	4.65	0.303188	11690	7546	4.46
0.303574	16352	11545	3.44	0.303952	16389	12255	3.66	0.304329	13727	9860	4.17	0.304707	10177	5134	4.53	0.305085	13515	8568	3.81	0.305462	17016	13176	3.7	0.30584	11021	6883	4.62	0.306218	11667	7518	4.46
0.306604	16313	11502	3.44	0.306981	16376	12237	3.66	0.307359	13680	9817	4.18	0.307736	10181	5144	4.53	0.308114	13520	8572	3.81	0.308492	16992	13154	3.7	0.308869	11017	6876	4.62	0.309247	11647	7493	4.46
0.309633	16379	11561	3.43	0.310011	16345	12205	3.66	0.310388	13809	9968	4.16	0.310766	10180	5151	4.53	0.311144	13560	8617	3.8	0.311521	16853	13037	3.73	0.311899	11016	6868	4.62	0.312276	11664	7520	4.46
0.312663	16340	11524	3.43	0.31304	16320	12178	3.66	0.313418	13819	9971	4.16	0.313795	10180	5150	4.53	0.314173	13491	8547	3.81	0.314551	16971	13130	3.7	0.314928	11024	6883	4.62	0.315306	11673	7533	4.46
0.315692	16189	11374	3.45	0.31607	16299	12158	3.66	0.316447	13824	9973	4.16	0.316825	10184	5155	4.53	0.317207	13448	8482	3.81	0.317584	16921	13086	3.71	0.317962	11003	6857	4.62	0.318339	11644	7502	4.47
0.318726	16168	11348	3.45	0.319103	16317	12176	3.66	0.319481	13846	9990	4.15	0.319859	10187	5163	4.53	0.320236	13391	8388	3.81	0.320614	16937	13124	3.72	0.320991	11026	6880	4.62	0.321369	11629	7485	4.47
0.321755	16113	11300	3.46	0.322133	16313	12184	3.67	0.322511	13921	10073	4.14	0.322888	10191	5168	4.53	0.323266	13493	8467	3.79	0.323643	16852	13051	3.73	0.324021	11020	6870	4.62	0.324399	11635	7489	4.47
0.324785	16092	11282	3.47	0.325162	16279	12154	3.67	0.325544	13958	10112	4.14	0.325922	10191	5174	4.53	0.326299	13492	8451	3.78	0.326677	16879	13081	3.73	0.327055	10995	6838	4.62	0.327432	11674	7531	4.46
0.327819	16065	11263	3.47	0.328196	16315	12203	3.67	0.328574	14099	10269	4.12	0.328951	10208	5189	4.53	0.329329	13479	8446	3.79	0.329707	16895	13100	3.73	0.330084	10994	6837	4.62	0.330462	11706	7566	4.45
0.330848	16185	11383	3.46	0.331226	16344	12232	3.67	0.331603	14132	10308	4.12	0.331981	10219	5203	4.52	0.332358	13571	8531	3.77	0.332736	16831	13042	3.74	0.333114	10972	6811	4.63	0.333491	11703	7558	4.45
0.333878	16180	11386	3.46	0.334255	16342	12225	3.67	0.334633	14156	10310	4.1	0.33501	10233	5217	4.52	0.335388	13600	8551	3.76	0.335766	16903	13102	3.73	0.336143	10939	6776	4.63	0.336521	11683	7537	4.46
0.336907	16255	11461	3.45	0.337289	16369	12254	3.67	0.337666	14132	10305	4.11	0.338044	10254	5243	4.52	0.338422	13600	8545	3.76	0.338799	17032	13219	3.7	0.339177	10939	6771	4.63	0.339554	11668	7515	4.46
0.339941	16254	11458	3.45	0.340323	16353	12254	3.67	0.3407	14247	10421	4.1	0.341078	10256	5247	4.52	0.341456	13602	8547	3.76	0.341833	17140	13322	3.69	0.342211	10934	6768	4.63	0.342588	11718	7571	4.45
0.342974	16230	11452	3.46	0.343352	16289	12204	3.69	0.34373	14202	10367	4.1	0.344107	10271	5261	4.51	0.344485	13629	8573	3.76	0.344863	17093	13264	3.69	0.34524	10932	6763	4.63	0.345618	11742	7598	4.44
0.346004	16233	11460	3.46	0.346386	16368	12288	3.68	0.346764	14222	10374	4.09	0.347141	10253	5253	4.52	0.347519	13666	8597	3.75	0.347896	17109	13287	3.69	0.348274	10875	6701	4.65	0.348651	11716	7561	4.45
0.349038	16232	11443	3.46	0.349415	16351	12273	3.68	0.349793	14175	10311	4.09	0.350171	10260	5268	4.52	0.350548	13668	8586	3.74	0.350926	17090	13275	3.7	0.351303	10861	6685	4.65	0.351681	11721	7569	4.45
0.352067	16204	11401	3.46	0.352445	16340	12267	3.69	0.352823	14254	10382	4.07	0.3532	10266	5275	4.52	0.353578	13736	8646	3.73	0.353955	17077	13260	3.7	0.354333	10875	6705	4.65	0.35471	11707	7549	4.45
0.355097	16108	11303	3.47	0.355474	16290	12217	3.69	0.355852	14241	10375	4.08	0.356229	10278	5289	4.51	0.356607	13719	8638	3.73	0.356985	17096	13268	3.69	0.357362	10880	6709	4.65	0.35774	11687	7520	4.45
0.358126	16131	11312	3.46	0.358504	16212	12140	3.7	0.358881	14280	10407	4.07	0.359259	10276	5290	4.52	0.359636	13667	8583	3.74	0.360014	17129	13299	3.69	0.360392	10827	6650	4.66	0.360769	11698	7532	4.45
0.361156	16172	11345	3.45	0.361533	16203	12142	3.71	0.361911	14351	10474	4.06	0.362288	10281	5292	4.51	0.362666	13697	8620	3.74	0.363044	17190	13366	3.68	0.363421	10839	6663	4.65	0.363799	11706	7547	4.45
0.364185	16190	11360	3.45	0.364567	16171	12110	3.71	0.364944	14372	10521	4.06	0.365331	10273	5287	4.52	0.365708	13743	8650	3.73	0.36609	17171	13355	3.69	0.366468	10820	6647	4.66	0.366846	11722	7565	4.44
0.367232	16232	11388	3.44	0.367609	16200	12141	3.71	0.367987	14309	10432	4.06	0.368365	10276	5286	4.51	0.368742	13772	8666	3.72	0.36912	17196	13376	3.68	0.369498	10789	6622	4.67	0.369875	11737	7580	4.44
0.370261	16290	11434	3.43	0.370639	16223	12177	3.71	0.371016	14341	10471	4.06	0.371398	10267	5282	4.52	0.371776	13804	8692	3.71	0.372154	17289	13451	3.66	0.372531	10750	6580	4.68	0.372909	11759	7600	4.43
0.373295	16242	11388	3.44	0.373673	16316	12256	3.69	0.37405	14319	10466	4.07	0.374428	10284	5298	4.51	0.374806	13737	8629	3.72	0.375183	17308	13461	3.66	0.375561	10733	6572	4.69	0.375938	11741	7580	4.44
0.376324	16231	11386	3.44	0.376702	16267	12212	3.7	0.37708	14389	10533	4.06	0.377457	10298	5316	4.51	0.377835	13804	8715	3.72	0.378213	17294	13451	3.66	0.37859	10754	6586	4.68	0.378968	11762	7600	4.43
0.379354	16128	11286	3.45	0.379732	16237	12173	3.7	0.380109	14434	10574	4.05	0.380487	10299	5317	4.51	0.380864	13793	8706	3.72	0.381242	17264	13428	3.67	0.381619	10742	6574	4.68	0.381997	11759	7606	4.44
0.382383	16050	11216	3.47	0.382765	16230	12169	3.71	0.383143	14444	10602	4.06	0.383521	10306	5325	4.51	0.383898	13812	8709	3.71	0.384276	17260	13417	3.66	0.384653	10775	6608	4.67	0.385031	11754	7607	4.44
0.385417	15985	11144	3.47	0.385795	16227	12174	3.71	0.386173	14446	10622	4.06	0.38655	10320	5339	4.51	0.386928	13719	8640	3.73	0.387305	17178	13348	3.68	0.387683	10805	6654	4.67	0.38806	11753	7605	4.44
0.388447	16086	11244	3.46	0.388824	16227	12174	3.71	0.389202	14468	10654	4.06	0.389579	10328	5348	4.5	0.389957	13610	8561	3.76	0.390335	17131	13304	3.69	0.390712	10868	6717	4.66	0.39109	11776	7623	4.43
0.391476	16108	11259	3.45	0.391854	16251	12201	3.71	0.392236	14398	10568	4.07	0.392613	10333	5358	4.5	0.392991	13591	8526	3.76	0.393368	17143	13301	3.68	0.393746	10846	6692	4.66	0.394124	11796	7646	4.43
0.39451	16230	11385	3.44	0.394888	16277	12227	3.7	0.395265	14342	10503	4.07	0.395643	10339	5361	4.5	0.39602	13513	8440	3.77	0.396398	17164	13321	3.68	0.396776	10830	6674	4.67	0.397153	11796	7648	4.43
0.397539	16183	11347	3.45	0.397917	16326	12273	3.7	0.398294	14348	10514	4.07	0.398672	10358	5379	4.49	0.39905	13466	8397	3.78	0.399427	17199	13342	3.67	0.399805	10789	6633	4.68	0.400183	11836	7697	4.43
0.400569	16091	11246	3.46	0.400946	16368	12314	3.69	0.401328	14412	10580	4.07	0.401706	10357	5378	4.5	0.402084	13407	8329	3.79	0.402461	17176	13317	3.67	0.402839	10768	6610	4.68	0.403216	11871	7736	4.42
0.403603	16064	11235	3.47	0.40398	16384	12322	3.68	0.404358	14435	10608	4.06	0.404735	10359	5384	4.5	0.405113	13395	8289	3.78	0.405491	17107	13254	3.68	0.405868	10769	6614	4.68	0.406246	11904	7763	4.41
0.406632	16145	11311	3.45	0.40701	16322	12264	3.69	0.407387	14469	10660	4.07	0.407765	10360	5384	4.5	0.408143	13406	8310	3.78	0.40852	17163	13314	3.67	0.408898	10780	6632	4.68	0.409275	11947	7809	4.4
0.409661	16136	11319	3.46	0.410039	16385	12340	3.69	0.410417	14393	10576	4.08	0.410795	10376	5399	4.49	0.411172	13417	8314	3.78	0.41155	17096	13242	3.68	0.411927	10810	6669	4.68	0.412305	11989	7860	4.4
0.412691	16062	11251	3.47	0.413069	16384	12340	3.69	0.413446	14378	10578	4.09	0.413824	10363	5391	4.5	0.414201	13449	8328	3.77	0.414579	17044	13203	3.69	0.414957	10835	6689	4.67	0.415334	12030	7910	4.39
0.415721	16182	11379	3.46	0.416098	16350	12303	3.7	0.416476	14274	10474	4.1	0.416853	10351	5383	4.5	0.417231	13414	8282	3.77	0.417608	17017	13176	3.69	0.417986	10808	6664	4.68	0.418364	12086	7973	4.38
0.41875	16204	11398	3.45	0.419128	16350	12300	3.69	0.419505	14293	10527	4.12	0.419883	10339	5375	4.51	0.42026	13454	8313	3.76	0.420638	16997	13165	3.7	0.421016	10817	6666	4.67	0.421393	12093	7984	4.38
0.421779	16221	11416	3.45	0.422157	16383	12332	3.69	0.422534	14318	10546	4.11	0.422912	10328	5369	4.51	0.42329	13472	8322	3.76	0.423667	16991	13162	3.7	0.424045	10815	6661	4.67	0.424423	12114	8006	4.38
0.424809	16316	11512	3.44	0.425186	16354	12301	3.69	0.425564	14320	10548	4.11	0.425942	10326	5368	4.51	0.426319	13468	8318	3.76	0.426697	16998	13181	3.71	0.427075	10798	6646	4.67	0.427452	12100	7989	4.38
0.427838	16286	11469	3.44	0.428216	16296	12241	3.7	0.428593	14274	10491	4.11	0.428971	10327	5371	4.51	0.429349	13498	8342	3.75	0.429726	17025	13211	3.71	0.430104	10857	6699	4.66	0.430481	12102	7988	4.38
0.430868	16223	11421	3.45	0.431245	16317	12263	3.7	0.431623	14327	10555	4.11	0.432001	10319	5370	4.52	0.432378	13507	8361	3.75	0.432756	17089	13254	3.69	0.433133	10866	6710	4.66	0.433511	12116	8001	4.37
0.433897	16291	11468	3.44	0.434275	16290	12235	3.7	0.434652	14294	10513	4.11	0.43503	10323	5382	4.52	0.435408	13520	8372	3.75	0.435785	17041	13207	3.69	0.436163	10820	6660	4.67	0.43654	12141	8024	4.37
0.436927	16150	11304	3.45	0.437304	16276	12229	3.7	0.437682	14208	10429	4.12	0.438059	10326	5385	4.52	0.438437	13580	8435	3.74	0.438814	16970	13147	3.71	0.439192	10854	6691	4.66	0.43957	12172	8053	4.36
0.439956	16202	11369	3.45	0.440334	16247	12186	3.7	0.440711	14106	10339	4.15	0.441089	10330	5387	4.51	0.441466	13613	8475	3.73	0.441844	16919	13089	3.71	0.442222	10839	6684	4.66	0.442599	12193	8073	4.35
0.442986	16297	11453	3.43	0.443363	16243	12171	3.7	0.443741	14117	10375	4.16	0.444118	10314	5376	4.52	0.444496	13617	8470	3.73	0.444873	16923	13094	3.71	0.445251	10780	6623	4.68	0.445629	12190	8068	4.35
0.446015	16324	11477	3.43	0.446393	16211	12137	3.7	0.44677	14083	10346	4.16	0.447148	10281	5341	4.53	0.447525	13639	8485	3.73	0.447903	16960	13137	3.71	0.448285	10805	6646	4.67	0.448663	12171	8047	4.36
0.449049	16427	11558	3.41	0.449426	16211	12133	3.7	0.449804	14033	10286	4.17	0.450182	10278	5338	4.53	0.450559	13780	8621	3.7	0.450937	16897	13093	3.73	0.451315	10830	6667	4.66	0.451692	12166	8029	4.35
0.452078	16537	11648	3.39	0.452456	16209	12136	3.7	0.452833	13960	10207	4.18	0.453211	10267	5334	4.54	0.453589	13712	8562	3.72	0.453966	16792	12988	3.74	0.454344	10860	6702	4.66	0.454721	12158	8017	4.35
0.455108	16667	11756	3.37	0.455485	16139	12063	3.71	0.455863	13947	10176	4.17	0.456241	10247	5320	4.54	0.456618	13657	8506	3.72	0.456996	16733	12935	3.75	0.457373	10890	6741	4.65	0.457751	12152	8003	4.35
0.458137	16608	11703	3.38	0.458515	16116	12040	3.71	0.458897	13880	10101	4.18	0.459274	10259	5334	4.54	0.459652	13636	8493	3.73	0.460029	16628	12833	3.76	0.460407	10917	6775	4.65	0.460785	12139	7979	4.35
0.461171	16558	11649	3.38	0.461549	16072	11995	3.72	0.461926	13900	10119	4.18	0.462304	10246	5322	4.54	0.462681	13617	8482	3.74	0.463059	16612	12818	3.77	0.463436	10917	6774	4.65	0.463814	12144	7986	4.35
0.4642	16583	11685	3.38	0.464578	16071	11992	3.72	0.464956	13853	10069	4.18	0.465333	10243	5318	4.55	0.465711	13645	8508	3.73	0.466088	16568	12784	3.78	0.466466	10922	6783	4.65	0.466844	12197	8042	4.34
0.46723	16658	11731	3.36	0.467608	16104	12019	3.71	0.467985	13765	9966	4.19	0.468363	10250	5322	4.54	0.46874	13611	8490	3.74	0.469118	16595	12809	3.77	0.469495	10905	6763	4.65	0.469873	12198	8047	4.34
0.470259	16656	11733	3.37	0.470637	16051	11971	3.72	0.471014	13817	10032	4.19	0.471392	10251	5318	4.54	0.47177	13611	8498	3.74	0.472147	16641	12860	3.77	0.472525	10895	6751	4.65	0.472903	12189	8043	4.34
0.473289	16688	11772	3.36	0.473666	16132	12056	3.71	0.474044	13827	10043	4.19	0.474421	10264	5333	4.54	0.474799	13593	8476	3.74	0.475177	16678	12894	3.76	0.475554	10897	6759	4.65	0.475932	12185	8036	4.34
0.476318	16689	11790	3.37	0.476696	16150	12062	3.7	0.477073	13848	10072	4.19	0.477455	10292	5356	4.53	0.477833	13678	8549	3.73	0.478211	16637	12852	3.77	0.478588	10911	6775	4.65	0.478966	12160	8017	4.35
0.479352	16720	11836	3.37	0.47973	16095	12007	3.71	0.480107	13886	10099	4.18	0.480485	10301	5368	4.53	0.480862	13797	8649	3.7	0.48124	16615	12816	3.76	0.481618	10905	6770	4.65	0.481995	12155	8011	4.35
0.482381	16713	11846	3.37	0.482759	16068	11983	3.72	0.483137	13953	10192	4.18	0.483514	10297	5366	4.53	0.483892	13816	8661	3.7	0.484271	16542	12736	3.77	0.484647	10897	6761	4.66	0.485025	12165	8020	4.35
0.485411	16637	11797	3.39	0.485788	16080	12003	3.72	0.486166	13854	10087	4.19	0.486544	10295	5361	4.53	0.486921	13827	8678	3.7	0.487299	16506	12691	3.77	0.487676	10897	6758	4.65	0.488054	12133	7983	4.36
0.48844	16548	11727	3.41	0.488818	16052	11988	3.73	0.489196	13783	9983	4.19	0.489573	10316	5373	4.52	0.489951	13826	8683	3.7	0.490328	16498	12685	3.77	0.490706	10882	6751	4.66	0.491084	12115	7965	4.36
0.49147	16401	11578	3.43	0.491847	16032	11978	3.73	0.492225	13754	9932	4.18	0.492603	10295	5352	4.52	0.49298	13847	8704	3.69	0.493358	16568	12742	3.76	0.493735	10828	6688	4.67	0.494113	12112	7955	4.36
0.494499	16416	11588	3.42	0.494877	16010	11971	3.74	0.495254	13761	9946	4.18	0.495632	10295	5346	4.52	0.49601	13864	8727	3.69	0.496387	16599	12763	3.75	0.496765	10786	6640	4.68	0.497143	12125	7958	4.35
0.497529	16353	11527	3.43	0.497906	15990	11961	3.75	0.498284	13754	9938	4.18	0.498661	10277	5325	4.53	0.499039	13961	8826	3.68	0.499417	16521	12693	3.76	0.499794	10789	6651	4.68	0.500172	12118	7951	4.35
0.500558	16385	11534	3.42	0.500936	15953	11923	3.75	0.501313	13752	9932	4.18	0.501691	10277	5324	4.53	0.502069	14043	8915	3.67	0.502446	16499	12662	3.76	0.502824	10811	6679	4.68	0.503201	12149	7979	4.34
0.503588	16315	11423	3.42	0.503965	15947	11919	3.76	0.504343	13743	9911	4.18	0.50472	10268	5323	4.53	0.505098	14032	8920	3.67	0.505476	16401	12569	3.78	0.505853	10800	6662	4.68	0.506231	12165	7998	4.34
0.506617	16113	11223	3.44	0.506995	15988	11954	3.75	0.507372	13751	9923	4.18	0.50775	10286	5339	4.53	0.508128	14043	8936	3.67	0.508505	16411	12569	3.77	0.508883	10786	6648	4.68	0.50926	12108	7945	4.35
0.509646	16108	11229	3.45	0.510024	16011	11956	3.74	0.510402	13675	9857	4.2	0.510779	10287	5341	4.53	0.511157	14119	9007	3.66	0.511535	16390	12554	3.78	0.511912	10761	6623	4.69	0.51229	12104	7941	4.36
0.512676	16221	11335	3.43	0.513054	16100	12047	3.72	0.513431	13678	9858	4.2	0.513809	10293	5348	4.52	0.514186	14167	9059	3.65	0.514564	16386	12563	3.78	0.514941	10769	6632	4.69	0.515319	12073	7912	4.36
0.515705	16212	11339	3.43	0.516083	16116	12055	3.72	0.516461	13657	9852	4.21	0.516838	10299	5351	4.52	0.517216	14177	9080	3.65	0.517593	16491	12650	3.76	0.517971	10774	6642	4.69	0.518349	12103	7934	4.35
0.518735	16228	11358	3.43	0.519113	16140	12073	3.71	0.51949	13663	9852	4.2	0.519868	10300	5352	4.52	0.520245	14210	9121	3.65	0.520623	16436	12595	3.77	0.521001	10794	6667	4.69	0.521378	12083	7904	4.35
0.521764	16213	11360	3.44	0.522142	16137	12047	3.71	0.52252	13659	9845	4.2	0.522897	10313	5364	4.52	0.523275	14218	9153	3.66	0.523652	16358	12511	3.78	0.52403	10815	6688	4.68	0.524408	12129	7947	4.34
0.524794	16264	11424	3.44	0.525171	16131	12034	3.7	0.525549	13604	9788	4.21	0.525927	10310	5372	4.52	0.526304	14244	9184	3.65	0.526682	16250	12413	3.79	0.52706	10813	6681	4.68	0.527437	12111	7934	4.35
0.527823	16430	11585	3.42	0.528201	16160	12049	3.69	0.528578	13593	9766	4.21	0.528956	10353	5415	4.51	0.529334	14206	9157	3.66	0.529711	16191	12362	3.81	0.530089	10828	6698	4.68	0.530467	12091	7919	4.35
0.530853	16392	11545	3.42	0.53123	16175	12056	3.69	0.531608	13605	9773	4.2	0.531986	10375	5427	4.5	0.532363	14234	9186	3.66	0.532741	16186	12349	3.8	0.533118	10811	6684	4.68	0.533496	12102	7925	4.35
0.533882	16367	11531	3.43	0.53426	16106	11978	3.7	0.534637	13639	9822	4.2	0.535019	10387	5435	4.5	0.535397	14243	9196	3.66	0.535775	16209	12366	3.8	0.536152	10818	6689	4.68	0.53653	12115	7935	4.35
0.536916	16372	11549	3.43	0.537294	16079	11943	3.7	0.537671	13606	9760	4.2	0.538049	10377	5429	4.5	0.538426	14185	9152	3.67	0.538804	16224	12379	3.79	0.539181	10822	6688	4.68	0.539559	12104	7930	4.35
0.539945	16476	11644	3.41	0.540323	16075	11943	3.7	0.540701	13578	9715	4.19	0.541078	10392	5449	4.5	0.541456	14132	9085	3.68	0.541833	16156	12317	3.81	0.542211	10799	6658	4.68	0.542589	12116	7945	4.35
0.542975	16418	11582	3.42	0.543357	16075	11945	3.7	0.543735	13572	9684	4.18	0.544112	10408	5460	4.49	0.54449	14128	9055	3.67	0.544867	16072	12246	3.82	0.545245	10789	6657	4.69	0.545622	12106	7935	4.35
0.546009	16401	11557	3.42	0.546386	16013	11875	3.7	0.546764	13534	9633	4.19	0.547141	10432	5484	4.48	0.547519	14126	9064	3.67	0.547897	16017	12193	3.83	0.548274	10806	6674	4.68	0.548661	12102	7928	4.35
0.549047	16389	11541	3.42	0.549424	15986	11846	3.71	0.549802	13566	9675	4.18	0.55018	10428	5480	4.48	0.550557	14133	9061	3.67	0.550935	16056	12210	3.82	0.551312	10795	6657	4.68	0.55169	12057	7885	4.36
0.552076	16410	11558	3.42	0.552454	15966	11841	3.72	0.552831	13739	9835	4.15	0.553209	10418	5470	4.49	0.553587	14067	8999	3.68	0.553964	15967	12125	3.83	0.554342	10791	6651	4.68	0.55472	12054	7887	4.36
0.555106	16356	11505	3.42	0.555483	15986	11876	3.72	0.555861	13767	9855	4.14	0.556238	10394	5446	4.49	0.556616	14006	8932	3.69	0.556994	15945	12111	3.84	0.557371	10827	6679	4.67	0.557749	12073	7903	4.36
0.558135	16299	11452	3.43	0.558513	15953	11837	3.72	0.55889	13682	9763	4.15	0.559268	10408	5461	4.49	0.559646	13981	8901	3.69	0.560023	15993	12162	3.83	0.560401	10873	6716	4.65	0.560778	12064	7894	4.36
0.561165	16320	11475	3.43	0.561542	15931	11818	3.72	0.56192	13686	9737	4.14	0.562297	10413	5469	4.49	0.562675	13984	8904	3.69	0.563053	15926	12084	3.84	0.56343	10883	6734	4.65	0.563808	12088	7924	4.36
0.564194	16328	11498	3.43	0.564572	15931	11806	3.72	0.564949	13696	9725	4.13	0.565327	10424	5481	4.49	0.565705	13991	8918	3.69	0.566082	15874	12018	3.84	0.56646	10889	6734	4.65	0.566837	12062	7890	4.36
0.567223	16375	11548	3.43	0.567601	15941	11812	3.72	0.567979	13548	9500	4.12	0.568356	10419	5475	4.49	0.568734	13965	8896	3.7	0.569116	15879	12049	3.85	0.569493	10888	6733	4.65	0.569871	12028	7855	4.37
0.570257	16378	11554	3.43	0.570635	15920	11796	3.72	0.571013	13520	9416	4.1	0.57139	10425	5481	4.49	0.571768	13977	8921	3.7	0.572145	15926	12103	3.84	0.572523	10898	6742	4.65	0.572901	12047	7875	4.36
0.573287	16448	11634	3.42	0.573664	15887	11754	3.72	0.574042	13573	9464	4.09	0.574419	10418	5474	4.49	0.574797	13957	8895	3.7	0.575175	15956	12127	3.84	0.575552	10892	6744	4.65	0.57593	12032	7863	4.37
0.576316	16384	11568	3.43	0.576698	15860	11733	3.73	0.577076	13644	9511	4.07	0.577453	10412	5475	4.49	0.577831	13919	8851	3.7	0.578209	15906	12076	3.84	0.578586	10912	6771	4.65	0.578964	12010	7846	4.38
0.57935	16399	11570	3.42	0.579728	15858	11727	3.73	0.580109	13645	9508	4.07	0.580487	10390	5459	4.5	0.580865	13888	8828	3.71	0.581242	15873	12051	3.85	0.58162	10907	6773	4.65	0.581998	12007	7841	4.38
0.582384	16366	11517	3.42	0.582761	15843	11718	3.73	0.583139	13741	9600	4.05	0.583517	10380	5449	4.5	0.583894	13884	8842	3.72	0.584272	15823	12006	3.86	0.58465	10890	6754	4.66	0.585027	12005	7844	4.38
0.585413	16266	11415	3.43	0.585795	15808	11695	3.74	0.586173	13708	9566	4.05	0.58655	10367	5433	4.51	0.586928	13873	8850	3.72	0.587306	15846	12040	3.86	0.587683	10883	6732	4.65	0.588061	12000	7840	4.38
0.588447	16305	11423	3.42	0.588825	15783	11679	3.75	0.589202	13797	9608	4.02	0.58958	10347	5410	4.51	0.589962	13846	8827	3.73	0.59034	15922	12123	3.85	0.590717	10898	6746	4.65	0.591095	11978	7819	4.39
0.591481	16309	11420	3.42	0.591858	15793	11706	3.75	0.592236	13658	9392	4.01	0.592614	10341	5407	4.51	0.592991	13910	8901	3.72	0.593369	15907	12131	3.87	0.593746	10918	6772	4.65	0.594124	11964	7811	4.39
0.59451	16345	11443	3.41	0.594888	15802	11717	3.75	0.595266	13666	9382	4	0.595643	10330	5395	4.52	0.596021	13990	8997	3.71	0.596398	15927	12144	3.86	0.596776	10917	6775	4.65	0.597153	11939	7777	4.39
0.59754	16336	11424	3.41	0.597917	15804	11708	3.75	0.598295	13616	9354	4.02	0.598673	10320	5390	4.52	0.59905	13948	8958	3.72	0.599428	16032	12266	3.85	0.599805	10940	6793	4.64	0.600183	11950	7786	4.39
0.600569	16323	11398	3.41	0.600947	15778	11690	3.75	0.601325	13686	9424	4.01	0.601702	10321	5391	4.52	0.60208	13855	8860	3.74	0.602457	15995	12241	3.86	0.602835	10934	6778	4.64	0.603212	11965	7799	4.39
0.603599	16386	11451	3.39	0.603976	15900	11798	3.73	0.604354	13778	9505	3.99	0.604731	10326	5388	4.52	0.605109	13858	8861	3.73	0.605487	16015	12249	3.86	0.605864	10990	6830	4.62	0.606242	11928	7766	4.4
0.606628	16506	11562	3.38	0.607006	15931	11828	3.73	0.607383	13753	9474	3.99	0.607761	10320	5376	4.52	0.608138	13865	8871	3.73	0.608516	16077	12296	3.84	0.608894	11019	6862	4.62	0.609271	11906	7747	4.4
0.609658	16393	11449	3.39	0.610035	15945	11827	3.72	0.610413	13772	9480	3.98	0.61079	10320	5369	4.51	0.611168	13919	8941	3.73	0.611546	16070	12307	3.85	0.611923	11022	6873	4.62	0.612301	11920	7757	4.4
0.612687	16356	11396	3.39	0.613065	15958	11847	3.72	0.613442	13845	9542	3.97	0.61382	10330	5373	4.51	0.614197	14023	9065	3.72	0.614575	16081	12332	3.86	0.614953	11043	6896	4.61	0.61533	11927	7763	4.39
0.615716	16305	11326	3.39	0.616094	15901	11782	3.73	0.616472	13883	9563	3.95	0.616849	10314	5357	4.51	0.617227	14053	9098	3.72	0.617605	16050	12299	3.86	0.617982	11052	6913	4.61	0.61836	11925	7761	4.39
0.618746	16282	11276	3.39	0.619123	15942	11802	3.71	0.619501	13879	9557	3.95	0.619879	10299	5341	4.52	0.620256	14115	9171	3.71	0.620634	16010	12258	3.86	0.621011	11068	6934	4.61	0.621389	11959	7786	4.38
0.621775	16344	11338	3.38	0.622153	15946	11808	3.71	0.622531	13819	9502	3.97	0.622908	10308	5353	4.52	0.623286	14263	9328	3.69	0.623663	15918	12166	3.88	0.624041	11047	6921	4.62	0.624419	11953	7781	4.39
0.624805	16376	11379	3.38	0.625182	16013	11864	3.7	0.62556	13697	9401	3.99	0.625938	10295	5340	4.52	0.626315	14347	9451	3.69	0.626693	15819	12080	3.9	0.62707	11048	6924	4.62	0.627448	11993	7822	4.38
0.627834	16358	11374	3.38	0.628212	16031	11897	3.7	0.62859	13757	9454	3.98	0.628967	10282	5328	4.52	0.629345	14360	9453	3.68	0.629722	15790	12058	3.9	0.6301	11036	6909	4.62	0.630478	11982	7812	4.38
0.630864	16336	11376	3.39	0.631241	16000	11866	3.71	0.631619	13694	9409	4	0.631996	10266	5308	4.53	0.632374	14382	9445	3.67	0.632752	15901	12160	3.88	0.633129	11054	6929	4.62	0.633507	12007	7837	4.37
0.633893	16246	11318	3.41	0.634271	16001	11869	3.71	0.634648	13726	9437	3.99	0.635035	10244	5285	4.53	0.635412	14360	9431	3.67	0.63579	15944	12196	3.87	0.636168	11073	6950	4.62	0.636545	12014	7833	4.37
0.636931	16240	11334	3.42	0.637309	15937	11803	3.72	0.637691	13732	9445	3.99	0.638068	10240	5280	4.54	0.638446	14367	9440	3.67	0.638824	15822	12088	3.9	0.639201	11115	7003	4.61	0.639579	12029	7842	4.36
0.639965	16239	11315	3.42	0.640343	15909	11766	3.72	0.64072	13682	9411	4.01	0.641098	10228	5270	4.54	0.641476	14387	9460	3.67	0.641853	15783	12061	3.91	0.642231	11142	7039	4.61	0.642608	12027	7845	4.36
0.642995	16203	11259	3.41	0.643372	15962	11831	3.71	0.64375	13635	9387	4.02	0.644127	10228	5267	4.54	0.644505	14480	9547	3.65	0.644883	15733	12010	3.92	0.64526	11133	7032	4.61	0.645638	11995	7812	4.37
0.646024	16337	11420	3.41	0.646402	15914	11770	3.71	0.646779	13628	9393	4.03	0.647157	10222	5261	4.54	0.647535	14350	9400	3.67	0.647912	15709	11993	3.92	0.64829	11142	7041	4.61	0.648667	11966	7779	4.38
0.649053	16315	11404	3.41	0.649431	15837	11700	3.73	0.649809	13613	9389	4.04	0.650186	10209	5249	4.54	0.650564	14288	9335	3.68	0.650941	15780	12059	3.91	0.651319	11198	7096	4.59	0.651697	11952	7767	4.38
0.652083	16249	11359	3.42	0.652461	15875	11748	3.73	0.652838	13655	9420	4.03	0.653216	10201	5236	4.55	0.653594	14252	9299	3.68	0.653971	15899	12138	3.87	0.654348	11209	7098	4.59	0.654726	11956	7775	4.38
0.655112	16331	11459	3.42	0.65549	15816	11689	3.73	0.655868	13549	9314	4.04	0.656245	10191	5227	4.55	0.656623	14248	9291	3.68	0.657	15953	12191	3.87	0.657378	11154	7049	4.6	0.657756	11938	7765	4.39
0.658142	16302	11440	3.43	0.65852	15828	11713	3.74	0.658897	13551	9321	4.05	0.659275	10186	5224	4.55	0.659652	14349	9406	3.67	0.66003	15919	12171	3.88	0.660407	11194	7096	4.6	0.660785	11889	7721	4.4
0.661171	16238	11387	3.44	0.661549	15856	11735	3.73	0.661926	13607	9378	4.04	0.662304	10181	5215	4.55	0.662682	14363	9422	3.67	0.663059	15831	12099	3.9	0.663437	11203	7105	4.59	0.663815	11895	7719	4.4
0.664201	16211	11362	3.44	0.664578	15821	11691	3.73	0.664956	13620	9417	4.04	0.665333	10183	5219	4.55	0.665711	14325	9397	3.68	0.666089	15824	12098	3.9	0.666466	11195	7096	4.6	0.666844	11895	7719	4.4
0.66723	16252	11418	3.44	0.667608	15803	11679	3.74	0.667985	13601	9413	4.05	0.668363	10168	5203	4.55	0.668741	14332	9430	3.69	0.669118	15785	12050	3.9	0.669496	11203	7114	4.6	0.669873	11877	7700	4.4
0.67026	16245	11429	3.45	0.670637	15827	11718	3.74	0.671015	13646	9446	4.04	0.671393	10175	5210	4.55	0.67177	14311	9412	3.69	0.672148	15778	12048	3.91	0.672525	11195	7111	4.6	0.672903	11909	7732	4.39
0.673289	16216	11423	3.46	0.673667	15866	11774	3.74	0.674044	13607	9412	4.05	0.674422	10179	5211	4.55	0.6748	14451	9569	3.67	0.675177	15748	12019	3.91	0.675555	11132	7033	4.61	0.675932	11893	7715	4.4
0.676319	16076	11284	3.47	0.676696	15855	11749	3.74	0.677074	13713	9509	4.03	0.677451	10188	5219	4.55	0.677829	14572	9706	3.66	0.678206	15752	12033	3.91	0.678584	11100	6994	4.62	0.678962	11869	7685	4.4
0.679348	15993	11213	3.49	0.679726	15830	11699	3.73	0.680103	13709	9504	4.03	0.680481	10181	5212	4.55	0.680858	14631	9768	3.65	0.681236	15800	12065	3.9	0.681614	11081	6968	4.62	0.681991	11913	7728	4.39
0.682378	15885	11113	3.51	0.682755	15830	11703	3.73	0.683133	13694	9480	4.03	0.68351	10182	5214	4.55	0.683888	14608	9749	3.66	0.684265	16003	12237	3.86	0.684643	11057	6938	4.62	0.685021	11951	7756	4.38
0.685407	15819	11038	3.51	0.685785	15838	11721	3.74	0.686162	13635	9434	4.04	0.68654	10181	5211	4.55	0.686917	14524	9666	3.67	0.687295	16063	12270	3.84	0.687673	11031	6906	4.63	0.68805	11968	7776	4.37
0.688436	15810	11035	3.51	0.688814	15853	11751	3.74	0.689191	13607	9404	4.05	0.689569	10185	5215	4.55	0.689947	14511	9661	3.68	0.690324	16005	12221	3.85	0.690702	11001	6869	4.63	0.69108	11972	7777	4.37
0.691466	15805	11017	3.51	0.691843	15833	11733	3.74	0.692221	13580	9377	4.05	0.692599	10176	5206	4.55	0.692976	14457	9599	3.68	0.693354	16017	12229	3.85	0.693731	10971	6838	4.64	0.694109	12025	7833	4.36
0.694495	15790	10953	3.5	0.694877	15864	11746	3.73	0.695255	13624	9413	4.04	0.695632	10179	5207	4.55	0.69601	14358	9484	3.69	0.696388	16039	12259	3.85	0.696765	10919	6793	4.65	0.697143	12043	7859	4.36
0.697529	15740	10875	3.5	0.697907	15860	11733	3.73	0.698285	13593	9375	4.04	0.698662	10184	5212	4.55	0.69904	14311	9437	3.7	0.699417	16000	12224	3.85	0.699795	10895	6770	4.66	0.700172	12091	7907	4.35
0.700558	15613	10733	3.51	0.700936	15913	11782	3.72	0.701314	13567	9347	4.05	0.701691	10196	5228	4.55	0.702069	14298	9425	3.7	0.702446	16077	12300	3.84	0.702824	10861	6741	4.67	0.703202	12077	7894	4.35
0.703588	15536	10672	3.52	0.703966	15940	11826	3.72	0.704343	13516	9303	4.06	0.704721	10195	5230	4.55	0.705098	14248	9383	3.71	0.705476	16072	12308	3.85	0.705854	10827	6698	4.68	0.706231	12052	7874	4.36
0.706618	15608	10712	3.51	0.706995	15947	11838	3.72	0.707373	13486	9285	4.07	0.70775	10203	5245	4.55	0.708128	14258	9406	3.71	0.708505	16007	12250	3.86	0.708883	10812	6685	4.68	0.709261	12054	7881	4.36
0.709647	15602	10697	3.5	0.710029	15964	11834	3.71	0.710406	13457	9271	4.08	0.710784	10200	5244	4.55	0.711162	14269	9422	3.71	0.711539	16037	12289	3.86	0.711917	10766	6632	4.69	0.712295	12092	7921	4.36
0.712681	15590	10670	3.5	0.713058	15771	11638	3.74	0.71344	13468	9288	4.08	0.713818	10200	5243	4.55	0.714195	14258	9412	3.72	0.714573	15974	12240	3.88	0.714951	10718	6572	4.7	0.715328	12079	7909	4.36
0.715715	15587	10652	3.5	0.716092	15762	11627	3.74	0.71647	13432	9251	4.09	0.716852	10214	5256	4.54	0.717229	14268	9426	3.71	0.717607	15927	12201	3.89	0.717985	10710	6564	4.7	0.718362	12085	7923	4.36
0.718748	15530	10576	3.5	0.71913	15815	11683	3.73	0.719508	13562	9370	4.06	0.719885	10204	5244	4.55	0.720263	14278	9440	3.71	0.720641	15901	12173	3.89	0.721018	10723	6586	4.7	0.721396	12078	7916	4.36
0.721782	15549	10540	3.48	0.72216	15889	11790	3.74	0.722537	13534	9341	4.06	0.722915	10193	5232	4.55	0.723293	14353	9528	3.71	0.72367	15930	12205	3.89	0.724048	10718	6582	4.7	0.724425	12112	7942	4.35
0.724811	15592	10555	3.47	0.725189	15814	11745	3.76	0.725567	13494	9293	4.07	0.725949	10188	5228	4.55	0.726326	14388	9585	3.71	0.726704	15927	12211	3.89	0.727081	10705	6565	4.71	0.727459	12109	7943	4.35
0.727845	15530	10479	3.47	0.728223	15753	11672	3.76	0.728601	13461	9263	4.07	0.728978	10192	5233	4.55	0.729356	14384	9574	3.71	0.729733	15906	12206	3.9	0.730111	10698	6561	4.71	0.730488	12108	7935	4.35
0.730875	15513	10449	3.47	0.731252	15766	11677	3.76	0.73163	13445	9264	4.08	0.732008	10211	5255	4.54	0.732385	14414	9609	3.7	0.732763	15905	12204	3.9	0.73314	10714	6579	4.71	0.733518	12115	7940	4.35
0.733904	15537	10482	3.47	0.734282	15753	11651	3.75	0.73466	13347	9183	4.11	0.735037	10208	5257	4.55	0.735415	14380	9572	3.71	0.735792	15926	12217	3.89	0.73617	10758	6624	4.69	0.736547	12081	7912	4.36
0.736934	15654	10585	3.45	0.737311	15710	11611	3.76	0.737689	13344	9190	4.11	0.738066	10191	5244	4.55	0.738444	14365	9536	3.7	0.738822	15903	12198	3.9	0.739199	10749	6617	4.7	0.739577	12066	7899	4.36
0.739963	15708	10656	3.45	0.740341	15659	11578	3.77	0.740718	13445	9299	4.1	0.741096	10169	5229	4.56	0.741473	14327	9494	3.71	0.741851	15839	12144	3.91	0.742229	10721	6579	4.7	0.742606	12060	7899	4.37
0.742993	15712	10640	3.44	0.74337	15620	11545	3.78	0.743748	13477	9331	4.09	0.744125	10157	5217	4.57	0.744503	14382	9539	3.7	0.744881	15770	12086	3.93	0.745258	10702	6557	4.7	0.745636	12057	7906	4.37
0.746022	15675	10580	3.44	0.7464	15678	11600	3.77	0.746781	13502	9346	4.08	0.747159	10151	5206	4.57	0.747537	14496	9653	3.68	0.747914	15759	12082	3.93	0.748292	10722	6584	4.7	0.74867	12064	7911	4.37
0.749056	15586	10495	3.45	0.749433	15768	11694	3.76	0.749811	13585	9422	4.07	0.750189	10146	5203	4.57	0.750566	14514	9665	3.67	0.750944	15766	12092	3.93	0.751321	10719	6590	4.71	0.751699	12118	7965	4.36
0.752085	15536	10461	3.46	0.752463	15677	11599	3.77	0.75284	13505	9334	4.08	0.753218	10148	5204	4.57	0.753596	14484	9645	3.68	0.753973	15773	12098	3.93	0.754351	10755	6630	4.7	0.754728	12114	7960	4.36
0.755115	15583	10477	3.45	0.755492	15544	11451	3.79	0.75587	13616	9427	4.05	0.756248	10148	5204	4.57	0.756625	14488	9650	3.68	0.757003	15824	12143	3.92	0.75738	10750	6624	4.7	0.757758	12084	7933	4.37
0.758144	15475	10384	3.47	0.758522	15710	11616	3.76	0.7589	13679	9471	4.03	0.759277	10155	5210	4.56	0.759655	14430	9611	3.7	0.760032	15752	12077	3.93	0.76041	10789	6679	4.7	0.760787	12077	7923	4.37
0.761174	15405	10323	3.48	0.761551	15734	11637	3.76	0.761933	13553	9354	4.06	0.762311	10156	5209	4.56	0.762688	14377	9560	3.71	0.763066	15757	12074	3.93	0.763444	10793	6686	4.7	0.763821	12059	7909	4.37
0.764207	15405	10328	3.48	0.764585	15746	11641	3.75	0.764963	13627	9424	4.04	0.76534	10170	5223	4.56	0.765718	14471	9655	3.69	0.766095	15737	12054	3.93	0.766473	10769	6664	4.7	0.766851	12042	7894	4.38
0.767237	15435	10364	3.48	0.767615	15715	11622	3.76	0.767992	13682	9479	4.03	0.76837	10168	5223	4.56	0.768747	14587	9762	3.67	0.769125	15774	12088	3.93	0.769503	10749	6644	4.71	0.76988	11999	7853	4.39
0.770266	15415	10363	3.49	0.770644	15722	11649	3.77	0.771021	13686	9475	4.03	0.7714	10173	5225	4.56	0.771777	14646	9820	3.66	0.772154	15778	12089	3.92	0.772532	10754	6646	4.71	0.77291	11959	7818	4.4
0.773296	15438	10384	3.48	0.773673	15718	11654	3.77	0.774051	13692	9478	4.03	0.774433	10170	5220	4.56	0.774811	14679	9845	3.65	0.775188	15764	12084	3.93	0.775566	10758	6660	4.71	0.775943	11966	7824	4.39
0.77633	15520	10447	3.47	0.776707	15620	11555	3.79	0.777085	13635	9425	4.04	0.777462	10173	5224	4.56	0.77784	14677	9808	3.64	0.778218	15722	12031	3.93	0.778595	10765	6669	4.71	0.778973	11978	7840	4.39
0.779359	15450	10357	3.47	0.779737	15583	11531	3.8	0.780114	13608	9385	4.04	0.780492	10175	5226	4.56	0.78087	14644	9775	3.65	0.781251	15694	12007	3.94	0.781629	10743	6647	4.71	0.782006	11940	7809	4.41
0.782393	15566	10462	3.45	0.78277	15544	11493	3.8	0.783148	13642	9405	4.03	0.783526	10170	5224	4.56	0.783903	14641	9803	3.66	0.784281	15683	11999	3.94	0.784658	10733	6634	4.72	0.785036	11930	7799	4.41
0.785422	15549	10465	3.46	0.7858	15458	11393	3.81	0.786178	13588	9354	4.04	0.786555	10169	5221	4.56	0.786933	14639	9798	3.66	0.78731	15759	12070	3.93	0.787688	10754	6661	4.71	0.788065	11935	7804	4.41
0.788452	15564	10480	3.46	0.788829	15428	11373	3.82	0.789211	13577	9330	4.03	0.789589	10163	5214	4.56	0.789966	14573	9732	3.67	0.790344	15820	12158	3.93	0.790722	10736	6643	4.72	0.791099	11932	7802	4.41
0.791486	15504	10414	3.46	0.791863	15413	11359	3.82	0.792241	13625	9376	4.02	0.792618	10168	5214	4.56	0.792996	14539	9690	3.67	0.793373	15943	12276	3.91	0.793751	10704	6611	4.73	0.794129	11966	7833	4.4
0.794515	15468	10394	3.47	0.794893	15418	11385	3.83	0.79527	13651	9405	4.02	0.795648	10164	5206	4.56	0.796025	14586	9744	3.67	0.796403	15939	12278	3.91	0.796781	10729	6634	4.72	0.797158	11946	7814	4.4
0.797545	15361	10309	3.49	0.797922	15394	11372	3.84	0.7983	13616	9377	4.03	0.798677	10157	5197	4.56	0.799055	14497	9648	3.68	0.799433	15883	12229	3.93	0.79981	10696	6592	4.72	0.800188	11998	7865	4.39
0.800574	15373	10330	3.49	0.800951	15365	11333	3.84	0.801329	13653	9420	4.03	0.801707	10157	5198	4.56	0.802084	14453	9606	3.68	0.802462	15871	12220	3.93	0.80284	10700	6598	4.72	0.803217	12014	7882	4.39
0.803603	15430	10378	3.48	0.803981	15448	11415	3.82	0.804358	13701	9460	4.01	0.804736	10161	5204	4.56	0.805114	14451	9606	3.69	0.805491	15927	12275	3.92	0.805869	10733	6626	4.71	0.806246	12000	7862	4.39
0.806633	15445	10411	3.49	0.80701	15387	11354	3.83	0.807388	13737	9502	4.01	0.807766	10177	5217	4.55	0.808143	14406	9544	3.69	0.808521	16078	12417	3.9	0.808898	10736	6626	4.71	0.809276	12014	7877	4.39
0.809662	15362	10344	3.5	0.81004	15344	11318	3.84	0.810418	13711	9483	4.02	0.810795	10179	5210	4.55	0.811173	14421	9558	3.68	0.81155	16207	12549	3.88	0.811928	10752	6642	4.71	0.812305	12088	7940	4.37
0.812692	15448	10438	3.49	0.813069	15339	11315	3.84	0.813451	13746	9526	4.02	0.813829	10181	5204	4.55	0.814206	14457	9603	3.68	0.814584	16242	12567	3.87	0.814962	10750	6640	4.71	0.815339	12080	7943	4.37
0.815726	15365	10363	3.51	0.816108	15317	11298	3.85	0.816485	13729	9525	4.02	0.816863	10181	5205	4.55	0.81724	14499	9632	3.67	0.817618	16095	12411	3.88	0.817995	10756	6651	4.71	0.818373	12123	7994	4.37
0.818759	15337	10325	3.51	0.819137	15315	11301	3.85	0.819515	13779	9579	4.02	0.819892	10171	5196	4.55	0.82027	14611	9749	3.66	0.820647	16190	12508	3.87	0.821025	10746	6642	4.71	0.821403	12136	7999	4.36
0.821789	15480	10450	3.48	0.822166	15363	11342	3.84	0.822544	13779	9605	4.03	0.822921	10166	5192	4.55	0.823299	14672	9814	3.65	0.823677	16103	12424	3.88	0.824054	10761	6661	4.71	0.824432	12114	7972	4.36
0.824818	15450	10428	3.49	0.8252	15331	11322	3.85	0.825578	13757	9586	4.03	0.825955	10175	5208	4.55	0.826333	14724	9873	3.64	0.826711	16053	12375	3.89	0.827088	10776	6681	4.71	0.827466	12131	7990	4.36
0.827852	15551	10506	3.47	0.82823	15290	11281	3.86	0.828607	13719	9541	4.04	0.828985	10170	5203	4.55	0.829362	14751	9886	3.63	0.82974	16084	12397	3.88	0.830118	10789	6700	4.7	0.8305	12123	7985	4.36
0.830886	15492	10448	3.48	0.831263	15329	11315	3.85	0.831641	13674	9496	4.04	0.832019	10167	5201	4.55	0.832396	14737	9857	3.63	0.832774	16088	12411	3.89	0.833151	10767	6674	4.71	0.833529	12080	7941	4.37
0.833915	15607	10534	3.46	0.834293	15310	11284	3.85	0.83467	13704	9519	4.04	0.835048	10174	5218	4.56	0.835426	14718	9833	3.63	0.835803	16094	12402	3.88	0.836181	10796	6702	4.7	0.836558	12064	7927	4.38
0.836945	15677	10582	3.44	0.837322	15242	11224	3.86	0.837704	13706	9500	4.03	0.838082	10184	5233	4.55	0.83846	14662	9789	3.64	0.838837	16005	12318	3.89	0.839215	10793	6695	4.7	0.839592	12047	7908	4.38
0.839978	15798	10665	3.41	0.84036	15173	11166	3.87	0.840738	13735	9530	4.02	0.841116	10180	5228	4.55	0.841493	14681	9809	3.64	0.841871	16060	12364	3.88	0.842248	10817	6725	4.7	0.842626	12026	7887	4.38
0.843012	15837	10703	3.41	0.84339	15156	11139	3.87	0.843768	13677	9478	4.03	0.844145	10181	5229	4.55	0.844523	14615	9731	3.65	0.8449	16128	12431	3.87	0.845278	10827	6736	4.69	0.845655	12034	7897	4.38
0.846042	15875	10746	3.41	0.846419	15157	11130	3.87	0.846801	13671	9478	4.04	0.847179	10179	5229	4.56	0.847557	14567	9682	3.66	0.847934	16141	12433	3.87	0.848312	10827	6739	4.7	0.848689	12039	7910	4.38
0.849076	15911	10741	3.39	0.849453	15172	11135	3.86	0.849831	13720	9535	4.03	0.850208	10176	5227	4.56	0.850586	14628	9741	3.65	0.850963	16119	12420	3.87	0.851341	10848	6761	4.69	0.851719	12032	7899	4.38
0.852105	15769	10596	3.41	0.852483	15228	11192	3.85	0.85286	13706	9512	4.03	0.853238	10187	5243	4.56	0.853615	14624	9715	3.64	0.853993	16123	12418	3.87	0.854371	10833	6744	4.69	0.854748	12014	7889	4.39
0.855135	15715	10544	3.41	0.855512	15230	11192	3.85	0.85589	13739	9557	4.03	0.856267	10186	5249	4.56	0.856645	14674	9765	3.63	0.857022	16194	12491	3.86	0.8574	10802	6707	4.7	0.857778	12020	7891	4.39
0.858164	15742	10546	3.4	0.858541	15276	11223	3.84	0.858919	13752	9565	4.03	0.859297	10187	5252	4.56	0.859674	14698	9795	3.63	0.860052	16172	12461	3.86	0.86043	10830	6732	4.69	0.860807	12000	7879	4.4
0.861193	15741	10536	3.4	0.861571	15269	11212	3.84	0.861948	13673	9491	4.04	0.862326	10196	5266	4.56	0.862704	14763	9858	3.62	0.863081	16100	12383	3.87	0.863459	10841	6742	4.69	0.863836	12005	7885	4.4
0.864223	15708	10508	3.41	0.8646	15206	11143	3.85	0.864978	13658	9481	4.05	0.865356	10192	5265	4.56	0.865733	14796	9880	3.61	0.866111	16153	12433	3.86	0.866488	10865	6766	4.68	0.866866	11992	7875	4.4
0.867252	15705	10484	3.4	0.86763	15212	11142	3.84	0.868008	13651	9461	4.04	0.868385	10205	5280	4.56	0.868763	14825	9874	3.6	0.86914	16139	12426	3.86	0.869518	10861	6765	4.68	0.869895	11978	7853	4.4
0.870282	15668	10441	3.41	0.870659	15012	10932	3.87	0.871037	13690	9504	4.04	0.871415	10219	5304	4.56	0.871792	14807	9857	3.6	0.87217	16150	12433	3.86	0.872547	10863	6760	4.68	0.872925	11966	7838	4.4
0.873311	15611	10407	3.42	0.873689	15002	10921	3.87	0.874066	13680	9494	4.04	0.874444	10224	5307	4.55	0.874822	14829	9877	3.6	0.875199	16106	12380	3.86	0.875577	10680	6553	4.72	0.875954	11968	7832	4.4
0.876341	15553	10354	3.43	0.876718	14980	10878	3.86	0.877096	13689	9499	4.04	0.877473	10238	5318	4.55	0.877851	14803	9862	3.6	0.878229	16094	12362	3.86	0.878606	10618	6476	4.73	0.878984	11944	7802	4.4
0.87937	15415	10221	3.45	0.879748	14981	10886	3.87	0.880125	13709	9511	4.03	0.880503	10235	5319	4.55	0.88088	14814	9862	3.6	0.881258	16017	12286	3.87	0.881636	10651	6513	4.72	0.882013	11937	7796	4.4
0.8824	15388	10188	3.45	0.882777	15035	10943	3.86	0.883155	13804	9606	4.01	0.883532	10228	5309	4.55	0.88391	14862	9910	3.59	0.884288	15936	12203	3.88	0.884665	10654	6506	4.72	0.885043	11944	7799	4.4
0.885429	15457	10237	3.44	0.885807	15023	10940	3.86	0.886184	13813	9626	4.02	0.886562	10227	5314	4.55	0.886939	14879	9931	3.59	0.887317	15860	12123	3.89	0.887695	10641	6489	4.72	0.888072	11934	7793	4.4
0.888458	15433	10209	3.44	0.888836	15061	10982	3.86	0.889214	13811	9627	4.02	0.889591	10264	5353	4.54	0.889969	14931	10007	3.59	0.890347	15873	12140	3.89	0.890724	10683	6545	4.71	0.891101	11946	7804	4.4
0.891488	15506	10273	3.43	0.891866	15173	11102	3.85	0.892243	13817	9639	4.02	0.892621	10297	5379	4.53	0.892998	14935	10004	3.59	0.893376	15843	12111	3.9	0.893753	10713	6577	4.7	0.894131	11978	7837	4.39
0.894517	15498	10283	3.43	0.894895	15233	11172	3.84	0.895277	13803	9629	4.02	0.895655	10290	5369	4.53	0.896032	14840	9896	3.6	0.89641	15872	12135	3.89	0.896787	10724	6588	4.7	0.897165	11979	7841	4.39
0.897551	15430	10223	3.44	0.897929	15213	11151	3.85	0.898306	13804	9643	4.03	0.898684	10269	5347	4.54	0.899061	14822	9850	3.59	0.899439	15861	12118	3.89	0.899817	10730	6591	4.7	0.900194	12025	7891	4.39
0.900581	15378	10162	3.45	0.900958	15217	11162	3.85	0.901336	13745	9604	4.05	0.901713	10263	5344	4.54	0.902091	14761	9788	3.6	0.902469	15892	12137	3.88	0.902846	10751	6612	4.69	0.903224	11999	7865	4.39
0.90361	15319	10097	3.45	0.903988	15179	11126	3.85	0.904365	13715	9571	4.05	0.904743	10274	5358	4.54	0.905125	14708	9733	3.61	0.905502	15932	12179	3.87	0.90588	10779	6653	4.69	0.906258	11979	7844	4.39
0.906644	15292	10090	3.46	0.907026	15166	11117	3.86	0.907403	13716	9561	4.05	0.907781	10297	5379	4.53	0.908159	14724	9738	3.6	0.908536	15959	12195	3.87	0.908914	10768	6640	4.69	0.909291	11965	7829	4.4
0.909678	15285	10095	3.47	0.910055	15138	11083	3.86	0.910433	13728	9572	4.04	0.91081	10300	5380	4.53	0.911188	14748	9755	3.6	0.911566	15945	12177	3.87	0.911943	10794	6659	4.68	0.912321	11980	7844	4.39
0.912707	15278	10085	3.47	0.913085	15234	11160	3.84	0.913467	13709	9558	4.05	0.913844	10319	5399	4.52	0.914222	14762	9792	3.6	0.9146	15981	12223	3.86	0.914977	10800	6656	4.68	0.915355	11987	7848	4.39
0.915741	15237	10053	3.47	0.916118	15242	11177	3.84	0.916496	13679	9528	4.05	0.916874	10326	5408	4.52	0.917251	14816	9835	3.59	0.917629	15977	12233	3.87	0.918007	10783	6633	4.68	0.918384	11946	7805	4.4
0.91877	15240	10053	3.47	0.919152	15232	11168	3.84	0.91953	13728	9572	4.04	0.919908	10357	5441	4.52	0.920285	14746	9743	3.59	0.920663	15997	12247	3.87	0.92104	10783	6633	4.68	0.921418	11947	7814	4.4
0.921804	15259	10067	3.47	0.922182	15240	11191	3.85	0.922559	13770	9607	4.03	0.922937	10367	5451	4.51	0.923315	14638	9627	3.61	0.923692	16016	12273	3.87	0.92407	10808	6669	4.68	0.924447	12010	7878	4.39
0.924834	15207	10032	3.48	0.925211	15161	11112	3.86	0.925589	13735	9577	4.04	0.925967	10360	5442	4.51	0.926344	14518	9498	3.62	0.926722	15983	12244	3.87	0.927099	10791	6651	4.68	0.927477	12043	7906	4.38
0.927863	15135	9969	3.49	0.928241	15100	11050	3.87	0.928618	13719	9566	4.05	0.928996	10360	5442	4.51	0.929373	14532	9467	3.61	0.929751	16030	12290	3.87	0.930129	10792	6658	4.68	0.930506	12016	7877	4.39
0.930893	15151	9970	3.49	0.93127	15088	11029	3.86	0.931648	13751	9603	4.04	0.932025	10357	5435	4.51	0.932403	14568	9480	3.6	0.93278	15986	12240	3.87	0.933158	10790	6661	4.69	0.933536	12032	7894	4.38
0.933922	15075	9895	3.5	0.934304	15068	11011	3.87	0.934681	13771	9614	4.04	0.935059	10356	5431	4.51	0.935437	14532	9442	3.6	0.935814	16025	12298	3.87	0.936192	10815	6692	4.68	0.93657	12053	7916	4.38
0.936956	14963	9789	3.52	0.937333	15054	10999	3.87	0.937711	13655	9497	4.06	0.938088	10347	5420	4.51	0.938466	14448	9349	3.61	0.938844	16004	12284	3.88	0.939221	10797	6671	4.69	0.939599	12057	7917	4.38
0.939985	14851	9688	3.54	0.940363	15083	11026	3.87	0.94074	13595	9441	4.07	0.941118	10333	5407	4.52	0.941496	14399	9290	3.62	0.941873	15971	12247	3.88	0.942251	10805	6687	4.69	0.942628	12048	7907	4.38
0.943015	14840	9670	3.53	0.943392	15057	11008	3.87	0.94377	13546	9394	4.08	0.944147	10334	5406	4.52	0.944525	14314	9200	3.63	0.944903	15962	12241	3.88	0.94528	10780	6668	4.7	0.945658	12032	7889	4.38
0.946044	14810	9634	3.54	0.946422	14972	10933	3.89	0.946799	13469	9304	4.09	0.947177	10341	5416	4.52	0.947555	14321	9212	3.63	0.947932	15972	12254	3.88	0.94831	10754	6636	4.7	0.948687	11975	7841	4.4
0.949074	14722	9556	3.55	0.949451	15004	10953	3.88	0.949829	13492	9340	4.09	0.950206	10349	5421	4.51	0.950584	14314	9204	3.63	0.950962	15974	12260	3.89	0.951339	10756	6631	4.7	0.951717	11967	7837	4.4
0.952103	14769	9598	3.54	0.952481	15013	10972	3.88	0.952858	13498	9352	4.09	0.953236	10360	5431	4.51	0.953613	14356	9249	3.62	0.953991	15986	12282	3.89	0.954369	10779	6651	4.69	0.954746	11956	7832	4.4
0.955133	14746	9586	3.55	0.95551	15021	10991	3.89	0.955888	13498	9356	4.09	0.956265	10375	5447	4.51	0.956643	14359	9229	3.62	0.95702	15970	12273	3.89	0.957398	10789	6664	4.69	0.957776	12022	7902	4.39
0.958162	14715	9546	3.55	0.95854	15015	10976	3.88	0.958917	13534	9405	4.09	0.959295	10352	5427	4.51	0.959672	14340	9187	3.61	0.96005	16011	12319	3.89	0.960428	10807	6679	4.68	0.960805	12026	7905	4.39
0.961192	14649	9480	3.56	0.961569	14904	10833	3.89	0.961947	13467	9321	4.09	0.962324	10357	5431	4.51	0.962702	14334	9169	3.61	0.963079	16003	12301	3.89	0.963457	10840	6716	4.68	0.963835	12033	7921	4.39
0.964221	14596	9427	3.57	0.964598	14871	10771	3.88	0.964976	13510	9373	4.09	0.965354	10342	5416	4.52	0.965731	14390	9243	3.61	0.966109	16059	12351	3.88	0.966486	10910	6798	4.66	0.966864	11994	7893	4.41
0.96725	14692	9489	3.55	0.967628	14869	10757	3.88	0.968005	13627	9500	4.07	0.968383	10334	5409	4.52	0.968761	14422	9298	3.61	0.969138	16073	12360	3.87	0.969516	10900	6790	4.67	0.969893	12008	7911	4.4
0.97028	14690	9490	3.55	0.970657	14892	10775	3.87	0.971039	13659	9535	4.07	0.971417	10340	5414	4.52	0.971795	14429	9286	3.6	0.972172	16139	12432	3.87	0.972549	10908	6807	4.67	0.972927	12042	7938	4.39
0.973313	14791	9569	3.53	0.973691	14937	10822	3.86	0.974073	13666	9564	4.08	0.974451	10347	5418	4.51	0.974828	14395	9269	3.61	0.975206	16169	12462	3.86	0.975583	10954	6852	4.66	0.975961	12058	7949	4.39
0.976347	14815	9602	3.53	0.976729	14968	10856	3.86	0.977107	13687	9595	4.08	0.977485	10355	5427	4.51	0.977862	14349	9224	3.62	0.97824	16130	12438	3.87	0.978617	10947	6839	4.65	0.978995	12028	7917	4.39
0.979381	14825	9592	3.52	0.979759	14960	10849	3.86	0.980136	13662	9566	4.08	0.980514	10337	5409	4.52	0.980892	14371	9228	3.61	0.981269	16221	12534	3.86	0.981647	10959	6860	4.66	0.982024	12035	7921	4.39
0.982411	14787	9548	3.52	0.982788	15027	10920	3.85	0.983166	13631	9538	4.09	0.983548	10338	5408	4.52	0.983925	14372	9226	3.61	0.984303	16318	12626	3.85	0.98468	10966	6870	4.65	0.985058	12026	7914	4.39
0.985444	14741	9509	3.53	0.985826	15029	10932	3.86	0.986204	13561	9472	4.1	0.986582	10330	5397	4.52	0.986959	14348	9199	3.61	0.987337	16287	12585	3.85	0.987714	10992	6893	4.65	0.988092	12036	7923	4.39
0.988478	14817	9590	3.52	0.988856	14978	10882	3.87	0.989233	13520	9427	4.11	0.989611	10336	5395	4.51	0.989988	14285	9165	3.63	0.990366	16260	12564	3.86	0.990744	11000	6894	4.64	0.991121	12061	7950	4.39
0.991508	14788	9574	3.53	0.99189	14882	10800	3.89	0.992267	13403	9307	4.13	0.992645	10336	5391	4.51	0.993022	14232	9117	3.64	0.9934	16237	12536	3.86	0.993778	10968	6860	4.65	0.994155	12069	7960	4.39
0.994542	14743	9540	3.54	0.994923	15035	10944	3.86	0.995301	13399	9312	4.13	0.995678	10327	5376	4.51	0.996056	14162	9045	3.65	0.996434	16288	12588	3.85	0.996811	10936	6816	4.65	0.997189	12059	7960	4.39
0.997575	14770	9569	3.54	0.997953	15063	10959	3.85	0.99833	13329	9257	4.15	0.998708	10325	5371	4.51	0.999085	14156	9041	3.65	0.999463	16297	12600	3.85	0.999841	10920	6804	4.66	1.00022	12026	7939	4.41
1.0006	14778	9577	3.54	1.00098	15111	11010	3.84	1.00136	13320	9252	4.15	1.00174	10318	5366	4.51	1.00212	14178	9054	3.65	1.00249	16320	12633	3.85	1.00287	10894	6777	4.66	1.00325	12009	7925	4.41
1.00363	14763	9580	3.54	1.00401	15190	11101	3.84	1.00439	13318	9259	4.16	1.00477	10318	5366	4.51	1.00514	14197	9061	3.64	1.00552	16267	12584	3.86	1.0059	10885	6758	4.66	1.00628	11972	7889	4.42
1.00666	14794	9618	3.54	1.00704	15186	11099	3.84	1.00742	13363	9308	4.15	1.0078	10307	5356	4.52	1.00817	14182	9032	3.64	1.00855	16247	12557	3.86	1.00893	10853	6736	4.68	1.00931	11948	7866	4.42
1.00969	14800	9634	3.54	1.01007	15178	11085	3.84	1.01045	13385	9321	4.14	1.01083	10313	5358	4.52	1.0112	14196	9046	3.64	1.01158	16220	12542	3.87	1.01196	10874	6766	4.67	1.01234	11955	7868	4.42
1.01272	14844	9683	3.54	1.0131	15141	11055	3.85	1.01348	13419	9351	4.13	1.01386	10281	5328	4.53	1.01423	14215	9059	3.63	1.01461	16264	12581	3.86	1.01499	10859	6750	4.68	1.01537	11956	7865	4.42
1.01575	14911	9756	3.53	1.01613	15042	10965	3.86	1.01651	13474	9404	4.12	1.01689	10277	5324	4.53	1.01727	14183	9029	3.64	1.01764	16296	12605	3.85	1.01802	10862	6745	4.67	1.0184	11956	7866	4.42
1.01879	14873	9725	3.54	1.01916	15015	10951	3.87	1.01954	13518	9426	4.11	1.01992	10287	5333	4.52	1.0203	14231	9073	3.63	1.02067	16275	12592	3.86	1.02105	10903	6777	4.66	1.02143	11978	7885	4.41
1.02182	14957	9788	3.52	1.02219	15047	11001	3.88	1.02257	13586	9493	4.09	1.02295	10276	5322	4.53	1.02333	14163	9008	3.64	1.0237	16366	12668	3.84	1.02408	10881	6745	4.66	1.02446	11967	7878	4.42
1.02484	14950	9780	3.52	1.02522	15036	10997	3.88	1.0256	13646	9553	4.08	1.02598	10267	5315	4.53	1.02636	14158	8998	3.64	1.02673	16322	12616	3.84	1.02711	10861	6714	4.66	1.02749	11932	7846	4.43
1.02787	14886	9721	3.53	1.02825	15120	11082	3.87	1.02863	13672	9564	4.07	1.02901	10267	5316	4.53	1.02938	14067	8908	3.65	1.02976	16397	12685	3.83	1.03014	10851	6710	4.67	1.03052	11925	7830	4.42
1.0309	14895	9736	3.53	1.03128	15098	11057	3.87	1.03166	13727	9611	4.06	1.03204	10263	5310	4.53	1.03242	14063	8908	3.66	1.0328	16432	12716	3.82	1.03317	10838	6706	4.67	1.03355	11910	7809	4.42
1.03394	15016	9864	3.51	1.03432	15031	10989	3.88	1.0347	13743	9618	4.05	1.03507	10267	5307	4.53	1.03545	14050	8891	3.66	1.03583	16346	12644	3.84	1.03621	10811	6676	4.68	1.03658	11886	7786	4.43
1.03697	15079	9944	3.51	1.03735	15020	10997	3.89	1.03773	13732	9604	4.05	1.0381	10267	5304	4.53	1.03848	14066	8926	3.66	1.03886	16298	12603	3.85	1.03924	10806	6670	4.68	1.03961	11846	7747	4.44
1.04	15161	10033	3.5	1.04038	15072	11058	3.88	1.04076	13745	9619	4.05	1.04113	10265	5302	4.53	1.04151	14126	8985	3.65	1.04189	16293	12603	3.85	1.04227	10784	6645	4.68	1.04264	11873	7771	4.43
1.04303	15184	10067	3.5	1.04341	15087	11089	3.89	1.04379	13767	9641	4.05	1.04416	10277	5315	4.52	1.04454	14126	8983	3.65	1.04492	16244	12559	3.86	1.0453	10795	6665	4.69	1.04567	11925	7832	4.42
1.04606	15296	10187	3.49	1.04644	15054	11062	3.9	1.04681	13805	9662	4.04	1.04719	10274	5314	4.53	1.04757	14138	8980	3.64	1.04795	16303	12605	3.85	1.04833	10819	6700	4.68	1.0487	11917	7822	4.43
1.04909	15354	10258	3.48	1.04947	15091	11112	3.9	1.04984	13921	9779	4.02	1.05022	10281	5319	4.52	1.0506	14142	8977	3.64	1.05098	16371	12664	3.84	1.05135	10808	6690	4.69	1.05173	11900	7807	4.43
1.05212	15367	10277	3.48	1.0525	15101	11123	3.9	1.05287	13924	9760	4.01	1.05325	10268	5309	4.53	1.05363	14126	8953	3.64	1.05401	16337	12630	3.84	1.05438	10750	6626	4.7	1.05476	11904	7805	4.43
1.05515	15391	10293	3.48	1.05553	15158	11164	3.88	1.0559	13854	9675	4.01	1.05628	10264	5304	4.53	1.05666	14149	8947	3.63	1.05704	16339	12634	3.84	1.05741	10739	6619	4.71	1.05779	11881	7777	4.43
1.05818	15395	10313	3.48	1.05855	15194	11204	3.88	1.05893	13838	9671	4.02	1.05931	10260	5300	4.53	1.05969	14116	8900	3.63	1.06007	16376	12666	3.83	1.06044	10735	6618	4.71	1.06082	11879	7775	4.43
1.06121	15350	10253	3.48	1.06158	15136	11150	3.89	1.06196	13904	9715	4	1.06234	10260	5296	4.53	1.06272	14101	8873	3.63	1.06309	16420	12714	3.83	1.06347	10734	6623	4.71	1.06385	11867	7758	4.43
1.06424	15351	10237	3.48	1.06461	15141	11148	3.88	1.06499	13889	9697	4	1.06537	10255	5293	4.53	1.06575	14096	8862	3.63	1.06612	16376	12671	3.84	1.0665	10721	6610	4.71	1.06688	11859	7750	4.43
1.06727	15379	10276	3.48	1.06764	15126	11137	3.89	1.06802	13913	9722	4	1.0684	10265	5301	4.53	1.06878	14044	8806	3.64	1.06915	16389	12684	3.83	1.06953	10733	6617	4.71	1.06991	11844	7737	4.44
1.0703	15381	10283	3.48	1.07067	15143	11153	3.88	1.07105	13851	9669	4.01	1.07143	10266	5303	4.53	1.07181	13997	8751	3.64	1.07219	16413	12713	3.83	1.07257	10738	6613	4.7	1.07294	11861	7750	4.43
1.07333	15473	10379	3.47	1.07371	15223	11226	3.87	1.07409	13901	9711	4	1.07447	10280	5315	4.52	1.07484	13944	8691	3.65	1.07522	16404	12712	3.84	1.0756	10751	6629	4.7	1.07598	11892	7780	4.42
1.07636	15495	10369	3.46	1.07674	15342	11331	3.85	1.07712	13907	9717	4	1.0775	10263	5295	4.53	1.07787	13934	8672	3.65	1.07825	16456	12767	3.83	1.07863	10741	6611	4.7	1.07901	11875	7767	4.43
1.07939	15445	10312	3.46	1.07977	15173	11182	3.88	1.08015	13905	9713	4	1.08052	10264	5298	4.53	1.0809	13892	8619	3.65	1.08128	16509	12822	3.83	1.08166	10749	6632	4.7	1.08204	11885	7777	4.43
1.08242	15436	10306	3.46	1.0828	15191	11188	3.87	1.08318	13863	9683	4.01	1.08355	10258	5294	4.53	1.08393	13868	8602	3.66	1.08431	16548	12855	3.82	1.08469	10710	6600	4.72	1.08506	11909	7801	4.42
1.08545	15393	10266	3.47	1.08583	15244	11226	3.86	1.08621	13829	9635	4.01	1.08658	10261	5298	4.53	1.08696	13916	8654	3.65	1.08734	16595	12899	3.81	1.08772	10717	6604	4.71	1.08809	11904	7790	4.42
1.08848	15421	10304	3.47	1.08886	15284	11275	3.86	1.08924	13904	9701	3.99	1.08961	10247	5284	4.53	1.08999	13924	8638	3.64	1.09037	16664	12968	3.8	1.09075	10730	6628	4.72	1.09112	11932	7825	4.42
1.09151	15374	10254	3.47	1.09189	15239	11226	3.86	1.09227	13970	9773	3.99	1.09264	10248	5282	4.53	1.09302	13935	8616	3.63	1.0934	16632	12943	3.81	1.09378	10711	6593	4.71	1.09415	11902	7791	4.42
1.09454	15402	10276	3.47	1.09492	15214	11212	3.87	1.09529	14039	9851	3.98	1.09567	10258	5292	4.53	1.09605	13924	8599	3.63	1.09643	16635	12939	3.81	1.09681	10682	6566	4.72	1.09718	11869	7756	4.43
1.09757	15466	10332	3.46	1.09795	15076	11081	3.89	1.09832	13963	9778	3.99	1.0987	10263	5296	4.53	1.09908	13964	8624	3.62	1.09946	16542	12858	3.82	1.09983	10711	6593	4.71	1.10021	11850	7733	4.43
1.1006	15440	10330	3.47	1.10098	15062	11067	3.89	1.10135	13922	9728	3.99	1.10173	10252	5287	4.53	1.10211	13979	8633	3.62	1.10249	16503	12823	3.83	1.10286	10753	6638	4.7	1.10324	11862	7746	4.43
1.10363	15398	10306	3.48	1.10401	15082	11082	3.89	1.10439	13856	9657	4	1.10476	10244	5280	4.53	1.10514	13983	8624	3.61	1.10552	16414	12736	3.84	1.1059	10732	6627	4.71	1.10628	11895	7779	4.42
1.10666	15369	10280	3.48	1.10704	15040	11028	3.89	1.10742	13841	9650	4.01	1.1078	10239	5279	4.54	1.10818	13911	8549	3.63	1.10855	16350	12677	3.85	1.10893	10717	6615	4.72	1.10931	11874	7757	4.43
1.1097	15351	10267	3.49	1.11007	15048	11028	3.89	1.11045	13753	9558	4.02	1.11083	10253	5302	4.53	1.11121	13894	8533	3.63	1.11159	16340	12668	3.85	1.11197	10722	6629	4.72	1.11234	11886	7751	4.42
1.11273	15402	10325	3.48	1.11311	14922	10918	3.91	1.11349	13818	9626	4.01	1.11387	10261	5312	4.53	1.11424	13872	8512	3.63	1.11462	16362	12686	3.85	1.115	10708	6604	4.72	1.11538	11910	7769	4.41
1.11576	15413	10318	3.48	1.11614	14911	10899	3.91	1.11652	13830	9638	4.01	1.1169	10266	5319	4.53	1.11727	13870	8483	3.63	1.11765	16400	12734	3.85	1.11803	10660	6555	4.73	1.11841	11939	7790	4.4
1.11879	15390	10288	3.48	1.11917	14902	10886	3.91	1.11955	13807	9622	4.02	1.11993	10271	5329	4.53	1.1203	13884	8484	3.62	1.12068	16462	12804	3.85	1.12106	10681	6585	4.73	1.12144	11921	7763	4.4
1.12182	15360	10268	3.48	1.1222	14890	10873	3.91	1.12258	13745	9559	4.03	1.12295	10278	5345	4.53	1.12333	13824	8438	3.63	1.12371	16375	12719	3.86	1.12409	10671	6572	4.73	1.12447	11918	7759	4.4
1.12485	15588	10494	3.45	1.12523	14962	10929	3.89	1.12561	13723	9542	4.03	1.12598	10290	5360	4.53	1.12636	13785	8412	3.64	1.12674	16355	12703	3.86	1.12712	10664	6561	4.73	1.12749	11931	7777	4.4
1.12788	15533	10448	3.46	1.12826	14902	10870	3.9	1.12864	13748	9548	4.02	1.12902	10287	5354	4.53	1.1294	13761	8416	3.65	1.12977	16244	12586	3.87	1.13015	10699	6602	4.73	1.13053	11933	7782	4.4
1.13091	15598	10526	3.46	1.1313	14854	10836	3.92	1.13167	13709	9482	4.02	1.13205	10286	5350	4.53	1.13243	13699	8373	3.67	1.13281	16293	12632	3.87	1.13318	10719	6625	4.72	1.13356	11921	7776	4.4
1.13395	15604	10528	3.45	1.13433	14834	10810	3.92	1.1347	13679	9451	4.02	1.13508	10283	5344	4.53	1.13546	13734	8394	3.66	1.13584	16357	12689	3.85	1.13621	10734	6635	4.72	1.13659	11936	7793	4.4
1.13698	15735	10639	3.43	1.13736	14915	10888	3.9	1.13773	13737	9492	4.01	1.13811	10274	5330	4.53	1.13849	13713	8396	3.67	1.13887	16373	12696	3.85	1.13924	10751	6655	4.71	1.13962	11941	7798	4.4
1.14001	15762	10673	3.43	1.14039	14896	10866	3.91	1.14077	13792	9523	3.99	1.14114	10274	5328	4.53	1.14152	13694	8389	3.68	1.1419	16356	12685	3.85	1.14228	10775	6682	4.71	1.14265	11945	7802	4.4
1.14304	15718	10637	3.44	1.14342	15009	10969	3.88	1.1438	13778	9506	3.99	1.14417	10270	5323	4.53	1.14455	13696	8386	3.67	1.14493	16292	12624	3.86	1.14531	10764	6674	4.71	1.14568	11958	7816	4.4
1.14607	15801	10717	3.43	1.14645	15068	11020	3.87	1.14683	13783	9507	3.99	1.1472	10278	5335	4.53	1.14758	13685	8378	3.68	1.14796	16339	12675	3.86	1.14834	10731	6636	4.72	1.14871	11871	7731	4.42
1.1491	15921	10850	3.42	1.14948	15099	11046	3.87	1.14986	13780	9507	3.99	1.15023	10289	5348	4.53	1.15061	13721	8420	3.67	1.15099	16383	12715	3.85	1.15137	10749	6651	4.71	1.15174	11862	7723	4.42
1.15213	15910	10873	3.43	1.15251	14954	10903	3.89	1.15288	13798	9531	3.99	1.15326	10293	5352	4.53	1.15364	13746	8434	3.67	1.15402	16417	12748	3.85	1.1544	10746	6645	4.71	1.15478	11886	7746	4.41
1.15516	15894	10855	3.43	1.15554	14908	10872	3.9	1.15592	13745	9482	4	1.1563	10300	5357	4.52	1.15667	13743	8436	3.67	1.15705	16426	12771	3.85	1.15743	10737	6628	4.71	1.15781	11913	7776	4.41
1.15819	15829	10794	3.44	1.15857	14876	10836	3.9	1.15895	13709	9452	4.01	1.15933	10302	5362	4.52	1.1597	13745	8443	3.67	1.16008	16457	12803	3.85	1.16046	10762	6657	4.71	1.16084	11935	7789	4.4
1.16122	15874	10836	3.43	1.1616	14904	10857	3.9	1.16198	13716	9476	4.01	1.16235	10316	5381	4.52	1.16273	13765	8478	3.67	1.16311	16396	12736	3.85	1.16349	10783	6688	4.7	1.16387	11908	7758	4.4
1.16425	15801	10755	3.44	1.16463	14958	10905	3.89	1.16501	13818	9576	3.99	1.16538	10323	5390	4.52	1.16576	13836	8559	3.66	1.16614	16331	12680	3.87	1.16652	10797	6699	4.7	1.16689	11883	7725	4.41
1.16728	15860	10813	3.43	1.16766	14919	10860	3.89	1.16804	13793	9586	4.01	1.16841	10325	5391	4.52	1.16879	13906	8629	3.65	1.16917	16368	12710	3.86	1.16955	10800	6694	4.69	1.16992	11888	7737	4.41
1.17031	15979	10918	3.41	1.17069	14907	10856	3.89	1.17107	13750	9535	4.02	1.17144	10329	5394	4.52	1.17182	13924	8664	3.65	1.1722	16317	12667	3.87	1.17258	10809	6711	4.7	1.17295	11886	7731	4.41
1.17334	15960	10932	3.42	1.17372	14909	10857	3.89	1.1741	13798	9584	4.01	1.17447	10341	5403	4.51	1.17485	13993	8729	3.64	1.17523	16325	12685	3.87	1.17561	10796	6690	4.7	1.17598	11880	7729	4.41
1.17637	15939	10915	3.43	1.17675	14836	10797	3.91	1.17712	13872	9658	4	1.1775	10363	5419	4.5	1.17788	14039	8769	3.63	1.17826	16323	12672	3.87	1.17863	10811	6700	4.69	1.17901	11851	7706	4.42
1.1794	15874	10842	3.43	1.17978	14897	10859	3.9	1.18015	13822	9606	4	1.18053	10374	5429	4.5	1.18091	14063	8772	3.62	1.18129	16340	12700	3.87	1.18166	10815	6702	4.69	1.18204	11843	7695	4.42
1.18243	15839	10806	3.44	1.18281	14963	10921	3.89	1.18318	13792	9587	4.01	1.18356	10397	5455	4.5	1.18394	14044	8749	3.62	1.18432	16418	12784	3.86	1.18469	10792	6658	4.68	1.18507	11825	7668	4.42
1.18546	15755	10701	3.44	1.18584	14915	10873	3.9	1.18621	13767	9561	4.02	1.18659	10425	5485	4.49	1.18697	14060	8785	3.62	1.18735	16389	12772	3.87	1.18772	10783	6653	4.69	1.1881	11778	7617	4.43
1.18849	15764	10713	3.44	1.18886	14976	10923	3.88	1.18924	13705	9503	4.03	1.18962	10446	5508	4.48	1.19	14054	8813	3.63	1.19038	16335	12715	3.88	1.19075	10796	6672	4.69	1.19113	11797	7637	4.43
1.19152	15676	10601	3.45	1.19189	15051	11004	3.87	1.19227	13680	9484	4.04	1.19265	10464	5527	4.48	1.19303	14050	8806	3.63	1.1934	16307	12684	3.88	1.19378	10830	6717	4.68	1.19416	11789	7634	4.43
1.19455	15640	10567	3.45	1.19492	14967	10945	3.9	1.19531	13668	9478	4.04	1.19568	10495	5562	4.47	1.19606	14042	8798	3.64	1.19644	16333	12701	3.87	1.19682	10862	6748	4.67	1.19719	11834	7683	4.42
1.19758	15792	10761	3.44	1.19796	15000	10971	3.89	1.19834	13690	9495	4.03	1.19871	10517	5584	4.46	1.19909	14156	8916	3.62	1.19947	16322	12698	3.88	1.19985	10847	6725	4.68	1.20022	11897	7749	4.41
1.20061	15778	10760	3.45	1.20099	14945	10913	3.9	1.20136	13611	9412	4.05	1.20174	10506	5575	4.47	1.20212	14200	8923	3.6	1.2025	16344	12741	3.89	1.20287	10831	6700	4.68	1.20325	11921	7769	4.4
1.20364	15757	10704	3.44	1.20402	14933	10891	3.89	1.20439	13656	9464	4.04	1.20477	10512	5582	4.47	1.20515	14182	8889	3.6	1.20553	16345	12735	3.88	1.2059	10815	6675	4.68	1.20628	11866	7713	4.41
1.20667	15664	10626	3.46	1.20705	14941	10891	3.89	1.20742	13580	9393	4.06	1.2078	10520	5591	4.47	1.20818	14183	8865	3.59	1.20856	16233	12622	3.9	1.20893	10815	6673	4.67	1.20931	11828	7678	4.42
1.2097	15636	10612	3.47	1.21008	14980	10927	3.88	1.21045	13595	9418	4.06	1.21083	10524	5595	4.46	1.21121	14146	8805	3.59	1.21159	16190	12587	3.91	1.21196	10838	6705	4.67	1.21234	11793	7640	4.43
1.21273	15492	10493	3.49	1.2131	15052	11001	3.87	1.21348	13616	9455	4.06	1.21386	10514	5583	4.47	1.21424	14168	8807	3.59	1.21462	16209	12609	3.91	1.21499	10833	6707	4.68	1.21537	11807	7654	4.43
1.21576	15497	10502	3.49	1.21613	15026	10986	3.88	1.21651	13560	9406	4.07	1.21689	10515	5585	4.47	1.21727	14202	8837	3.58	1.21764	16299	12682	3.89	1.21802	10845	6716	4.67	1.2184	11805	7647	4.42
1.21879	15399	10407	3.51	1.21916	14900	10866	3.9	1.21954	13587	9427	4.07	1.21992	10532	5603	4.46	1.2203	14190	8840	3.58	1.22067	16266	12644	3.89	1.22105	10822	6679	4.67	1.22143	11821	7668	4.42
1.22182	15358	10361	3.51	1.22219	14867	10815	3.9	1.22257	13586	9434	4.07	1.22295	10541	5609	4.46	1.22333	14289	8946	3.57	1.2237	16301	12674	3.88	1.22408	10833	6693	4.67	1.22446	11836	7686	4.42
1.22485	15254	10272	3.53	1.22523	14814	10785	3.92	1.2256	13611	9449	4.06	1.22598	10556	5619	4.45	1.22636	14360	9000	3.56	1.22674	16283	12656	3.88	1.22711	10812	6671	4.68	1.22749	11789	7634	4.43
1.22788	15369	10379	3.51	1.22826	14983	10943	3.89	1.22863	13663	9491	4.05	1.22901	10543	5605	4.46	1.22939	14469	9053	3.53	1.22977	16237	12608	3.89	1.23014	10795	6647	4.68	1.23052	11773	7613	4.43
1.23091	15415	10399	3.5	1.23129	15078	11006	3.86	1.23166	13672	9509	4.05	1.23204	10520	5585	4.46	1.23242	14506	9049	3.51	1.2328	16200	12562	3.89	1.23317	10792	6643	4.68	1.23355	11753	7597	4.44
1.23394	15326	10300	3.51	1.23432	15070	11003	3.86	1.23469	13689	9543	4.05	1.23507	10518	5581	4.46	1.23545	14569	9085	3.49	1.23583	16195	12555	3.89	1.2362	10808	6660	4.67	1.23658	11726	7576	4.45
1.23697	15282	10239	3.51	1.23734	15013	10952	3.87	1.23772	13637	9501	4.07	1.2381	10517	5580	4.46	1.23848	14597	9089	3.48	1.23886	16183	12536	3.89	1.23923	10798	6641	4.67	1.23961	11745	7601	4.44
1.24	15238	10173	3.51	1.24037	15069	10992	3.86	1.24075	13689	9560	4.06	1.24113	10522	5586	4.46	1.24151	14587	9087	3.49	1.24188	16166	12517	3.89	1.24226	10791	6630	4.67	1.24264	11731	7590	4.45
1.24303	15255	10161	3.5	1.2434	14940	10871	3.88	1.24379	13745	9604	4.05	1.24416	10532	5595	4.46	1.24454	14579	9080	3.49	1.24492	16171	12517	3.89	1.2453	10825	6670	4.67	1.24567	11728	7592	4.45
1.24606	15226	10130	3.5	1.24644	14947	10879	3.88	1.24682	13723	9569	4.04	1.24719	10532	5597	4.46	1.24757	14560	9061	3.49	1.24795	16133	12483	3.89	1.24833	10841	6680	4.66	1.2487	11754	7627	4.45
1.24909	15174	10084	3.51	1.24947	15013	10936	3.87	1.24984	13710	9553	4.05	1.25022	10550	5617	4.46	1.2506	14566	9057	3.49	1.25098	16117	12472	3.9	1.25135	10849	6679	4.65	1.25173	11765	7647	4.45
1.25212	15126	10038	3.52	1.2525	15134	11059	3.85	1.25287	13728	9576	4.05	1.25325	10545	5610	4.46	1.25363	14528	9018	3.49	1.25401	16082	12439	3.9	1.25438	10849	6671	4.65	1.25476	11784	7668	4.45
1.25515	15265	10160	3.49	1.25553	15039	10979	3.87	1.2559	13758	9611	4.04	1.25628	10537	5598	4.46	1.25666	14520	8981	3.49	1.25704	16096	12459	3.9	1.25741	10911	6747	4.64	1.25779	11797	7696	4.45
1.25818	15227	10132	3.5	1.25856	14991	10946	3.88	1.25893	13779	9629	4.04	1.25931	10544	5605	4.46	1.25969	14539	8992	3.48	1.26007	16158	12516	3.89	1.26044	10923	6761	4.64	1.26082	11812	7714	4.45
1.26121	15254	10157	3.5	1.26158	14925	10876	3.89	1.26196	13745	9583	4.04	1.26234	10546	5604	4.45	1.26272	14528	8971	3.48	1.2631	16106	12468	3.9	1.26347	10918	6754	4.64	1.26385	11807	7713	4.45
1.26424	15333	10252	3.49	1.26461	15001	10958	3.88	1.26499	13720	9545	4.04	1.26537	10547	5604	4.45	1.26575	14534	8962	3.48	1.26612	16131	12488	3.9	1.2665	10944	6792	4.64	1.26688	11814	7725	4.45
1.26727	15375	10278	3.48	1.26764	15028	10981	3.88	1.26802	13656	9483	4.05	1.2684	10590	5642	4.44	1.26878	14516	8937	3.48	1.26915	16132	12492	3.9	1.26953	10940	6788	4.64	1.26991	11833	7751	4.45
1.2703	15415	10306	3.47	1.27067	15151	11092	3.86	1.27105	13670	9501	4.05	1.27143	10621	5667	4.43	1.27181	14486	8900	3.48	1.27218	16123	12475	3.9	1.27256	10943	6802	4.64	1.27294	11820	7746	4.46
1.27332	15383	10266	3.47	1.2737	15112	11066	3.87	1.27408	13706	9525	4.04	1.27446	10638	5684	4.42	1.27484	14490	8940	3.49	1.27521	16127	12479	3.89	1.27559	10949	6813	4.64	1.27597	11819	7755	4.46
1.27635	15369	10247	3.47	1.27673	15130	11083	3.86	1.27711	13776	9596	4.03	1.27749	10650	5699	4.42	1.27786	14513	8974	3.49	1.27824	16119	12482	3.9	1.27862	10954	6818	4.64	1.279	11837	7777	4.46
1.27938	15379	10244	3.47	1.27976	15044	11005	3.88	1.28014	13868	9686	4.01	1.28052	10656	5707	4.42	1.28089	14488	8952	3.49	1.28127	16127	12489	3.9	1.28165	10980	6843	4.63	1.28203	11814	7751	4.46
1.28241	15385	10241	3.47	1.28279	14936	10907	3.9	1.28317	13917	9741	4	1.28355	10661	5706	4.42	1.28393	14544	9008	3.48	1.28431	16112	12476	3.9	1.28468	11007	6875	4.63	1.28506	11820	7762	4.46
1.28545	15400	10254	3.46	1.28582	14971	10946	3.9	1.2862	13924	9753	4	1.28658	10667	5712	4.42	1.28696	14561	9007	3.48	1.28734	16047	12414	3.91	1.28771	11048	6925	4.62	1.28809	11834	7774	4.46
1.28848	15444	10310	3.46	1.28885	15074	11038	3.88	1.28923	13955	9791	4	1.28961	10690	5731	4.41	1.28999	14622	9068	3.47	1.29036	16049	12420	3.91	1.29074	11114	6991	4.61	1.29112	11857	7795	4.45
1.29151	15528	10393	3.45	1.29188	15065	11028	3.88	1.29226	13934	9756	4	1.29264	10684	5722	4.41	1.29302	14620	9046	3.46	1.29339	16064	12432	3.91	1.29377	11129	7000	4.6	1.29415	11816	7753	4.46
1.29454	15544	10403	3.44	1.29491	15014	10985	3.89	1.29529	13955	9790	4	1.29567	10681	5719	4.41	1.29605	14604	9059	3.47	1.29642	16112	12477	3.9	1.2968	11109	6986	4.61	1.29718	11777	7715	4.47
1.29756	15553	10408	3.44	1.29794	15068	11047	3.88	1.29832	14003	9853	4	1.2987	10693	5728	4.41	1.29908	14618	9095	3.48	1.29945	16106	12462	3.9	1.29983	11097	6981	4.61	1.30021	11758	7697	4.48
1.30059	15585	10427	3.44	1.30097	15087	11053	3.87	1.30135	13986	9833	4	1.30173	10689	5728	4.41	1.3021	14667	9148	3.47	1.30248	16092	12443	3.9	1.30286	11136	7021	4.6	1.30324	11759	7700	4.48
1.30362	15668	10509	3.42	1.304	15172	11127	3.86	1.30438	13988	9846	4	1.30476	10701	5739	4.41	1.30514	14617	9137	3.49	1.30552	16131	12480	3.89	1.30589	11126	7008	4.6	1.30627	11766	7708	4.48
1.30666	15622	10471	3.43	1.30704	15196	11142	3.85	1.30741	13990	9859	4.01	1.30779	10692	5726	4.41	1.30817	14572	9121	3.5	1.30855	16189	12537	3.88	1.30892	11083	6960	4.61	1.3093	11758	7702	4.48
1.30969	15610	10460	3.43	1.31006	15220	11160	3.84	1.31044	13992	9869	4.01	1.31082	10696	5727	4.4	1.3112	14630	9156	3.49	1.31158	16186	12525	3.88	1.31195	11077	6953	4.61	1.31233	11743	7691	4.48
1.31272	15649	10476	3.42	1.31309	15200	11130	3.84	1.31347	14041	9938	4.01	1.31385	10716	5749	4.4	1.31423	14650	9174	3.48	1.3146	16208	12536	3.87	1.31498	11064	6941	4.62	1.31536	11748	7704	4.49
1.31575	15576	10400	3.43	1.31612	15257	11192	3.84	1.3165	14090	9984	4	1.31688	10717	5758	4.4	1.31726	14585	9120	3.5	1.31763	16244	12568	3.87	1.31801	11081	6963	4.62	1.31839	11729	7690	4.49
1.31878	15559	10405	3.44	1.31915	15238	11175	3.84	1.31953	14139	10038	4	1.31991	10722	5757	4.4	1.32029	14524	9065	3.51	1.32066	16227	12557	3.87	1.32104	11087	6973	4.62	1.32142	11691	7652	4.5
1.3218	15547	10403	3.44	1.32218	15184	11130	3.85	1.32256	14207	10107	3.98	1.32294	10708	5741	4.4	1.32332	14546	9108	3.51	1.3237	16261	12593	3.87	1.32407	11106	6996	4.61	1.32445	11724	7684	4.49
1.32484	15526	10377	3.45	1.32522	15063	11012	3.87	1.32559	14269	10169	3.97	1.32597	10727	5761	4.4	1.32635	14539	9110	3.51	1.32673	16315	12634	3.85	1.3271	11079	6958	4.62	1.32748	11714	7679	4.5
1.32787	15493	10355	3.45	1.32825	14980	10932	3.88	1.32862	14341	10251	3.97	1.329	10725	5760	4.4	1.32938	14505	9045	3.51	1.32976	16316	12634	3.85	1.33013	11070	6954	4.62	1.33051	11667	7632	4.51
1.3309	15484	10337	3.45	1.33128	14988	10921	3.88	1.33165	14330	10269	3.98	1.33203	10752	5789	4.39	1.33241	14470	8994	3.51	1.33279	16313	12626	3.85	1.33316	11075	6959	4.62	1.33354	11681	7642	4.5
1.33393	15494	10336	3.45	1.3343	15054	10974	3.86	1.33468	14307	10248	3.99	1.33506	10772	5806	4.39	1.33544	14449	8990	3.52	1.33582	16293	12592	3.85	1.33619	11058	6941	4.62	1.33657	11691	7650	4.5
1.33696	15437	10283	3.46	1.33734	15126	11054	3.85	1.33772	14228	10174	4	1.33809	10749	5792	4.39	1.33847	14357	8914	3.54	1.33885	16268	12557	3.85	1.33923	10993	6867	4.63	1.3396	11709	7664	4.49
1.33999	15468	10325	3.45	1.34037	15070	10996	3.86	1.34075	14187	10139	4.01	1.34112	10763	5806	4.39	1.3415	14302	8868	3.55	1.34188	16263	12549	3.85	1.34226	10975	6852	4.64	1.34263	11710	7667	4.5
1.34302	15353	10183	3.46	1.3434	14910	10844	3.89	1.34378	14056	10019	4.04	1.34416	10786	5830	4.38	1.34453	14285	8876	3.55	1.34491	16322	12599	3.83	1.34529	11028	6913	4.63	1.34567	11674	7637	4.51
1.34605	15350	10154	3.46	1.34644	14881	10836	3.9	1.34681	13945	9915	4.06	1.34719	10778	5827	4.39	1.34757	14189	8823	3.58	1.34795	16389	12658	3.82	1.34832	11067	6963	4.63	1.3487	11671	7636	4.51
1.34909	15321	10118	3.46	1.34946	14953	10909	3.89	1.34985	13895	9882	4.07	1.35022	10803	5854	4.38	1.3506	14131	8766	3.59	1.35098	16451	12706	3.81	1.35136	11074	6965	4.62	1.35173	11685	7647	4.5
1.35212	15324	10090	3.45	1.3525	14916	10864	3.89	1.35288	13898	9882	4.07	1.35325	10799	5844	4.38	1.35363	14116	8757	3.59	1.35401	16424	12686	3.81	1.35439	11074	6974	4.63	1.35476	11695	7653	4.5
1.35515	15358	10118	3.44	1.35553	14929	10876	3.89	1.35591	13880	9867	4.08	1.35628	10805	5848	4.38	1.35666	14172	8775	3.58	1.35704	16461	12725	3.81	1.35742	11073	6975	4.63	1.35779	11688	7649	4.5
1.35818	15331	10082	3.45	1.35856	14813	10766	3.91	1.35894	13825	9816	4.09	1.35931	10777	5831	4.39	1.35969	14149	8720	3.57	1.36007	16463	12724	3.81	1.36045	11067	6971	4.63	1.36082	11701	7669	4.5
1.36121	15301	10041	3.45	1.36159	14801	10761	3.92	1.36196	13837	9823	4.08	1.36234	10777	5832	4.39	1.36272	14113	8659	3.57	1.3631	16477	12739	3.81	1.36348	11057	6959	4.63	1.36385	11695	7664	4.5
1.36424	15332	10075	3.44	1.36462	14947	10874	3.88	1.36499	13879	9857	4.07	1.36537	10775	5824	4.39	1.36575	14094	8659	3.58	1.36613	16446	12707	3.81	1.3665	11047	6937	4.63	1.36688	11660	7624	4.51
1.36727	15371	10138	3.44	1.36765	15136	11043	3.84	1.36802	13851	9801	4.07	1.3684	10749	5801	4.4	1.36878	14109	8645	3.57	1.36916	16465	12724	3.81	1.36953	11065	6952	4.62	1.36991	11674	7640	4.51
1.3703	15378	10145	3.44	1.37068	15112	11016	3.85	1.37105	13803	9743	4.07	1.37143	10757	5807	4.39	1.37181	14069	8602	3.57	1.37219	16436	12698	3.81	1.37256	11083	6978	4.62	1.37294	11663	7631	4.51
1.37333	15458	10238	3.44	1.3737	15124	11024	3.84	1.37409	13798	9734	4.07	1.37446	10760	5809	4.39	1.37484	14030	8565	3.58	1.37522	16378	12650	3.82	1.3756	11079	6964	4.62	1.37597	11674	7643	4.51
1.37636	15518	10298	3.43	1.37674	15112	11006	3.84	1.37712	13878	9801	4.05	1.3775	10747	5792	4.4	1.37788	13991	8540	3.59	1.37825	16327	12608	3.84	1.37863	11107	6982	4.61	1.37901	11687	7649	4.5
1.37939	15583	10384	3.42	1.37977	15007	10905	3.86	1.38015	13890	9816	4.05	1.38053	10738	5788	4.4	1.38091	13957	8497	3.59	1.38128	16271	12560	3.85	1.38166	11100	6974	4.61	1.38204	11654	7621	4.51
1.38242	15601	10436	3.43	1.3828	14876	10791	3.89	1.38318	13886	9827	4.06	1.38356	10722	5778	4.41	1.38394	13937	8486	3.6	1.38432	16285	12574	3.84	1.38469	11099	6958	4.6	1.38507	11677	7647	4.51
1.38546	15799	10654	3.41	1.38584	14795	10724	3.9	1.38621	13838	9793	4.07	1.3866	10711	5770	4.41	1.38697	13905	8451	3.6	1.38735	16257	12545	3.85	1.38773	11073	6926	4.61	1.38811	11645	7615	4.52
1.38849	15888	10765	3.4	1.38887	14724	10656	3.92	1.38925	13834	9785	4.07	1.38963	10712	5773	4.41	1.39001	13904	8410	3.59	1.39038	16189	12485	3.86	1.39076	11031	6873	4.61	1.39114	11646	7615	4.52
1.39153	15975	10847	3.39	1.3919	14645	10575	3.93	1.39229	13856	9794	4.06	1.39266	10705	5769	4.41	1.39304	13891	8393	3.59	1.39342	16043	12360	3.89	1.3938	11011	6844	4.61	1.39417	11626	7598	4.52
1.39456	15986	10872	3.39	1.39494	14646	10577	3.93	1.39531	13819	9759	4.07	1.3957	10735	5799	4.4	1.39607	13885	8392	3.6	1.39645	15956	12282	3.91	1.39683	10957	6794	4.63	1.39721	11588	7562	4.53
1.39759	15959	10841	3.4	1.39797	14694	10621	3.92	1.39835	13792	9727	4.07	1.39873	10745	5813	4.4	1.3991	13869	8390	3.6	1.39948	15993	12318	3.9	1.39986	10938	6771	4.63	1.40024	11586	7552	4.53
1.40062	15907	10778	3.4	1.401	14713	10641	3.92	1.40138	13810	9737	4.06	1.40176	10759	5826	4.4	1.40213	13867	8391	3.6	1.40251	16076	12391	3.88	1.40289	10948	6781	4.63	1.40327	11597	7555	4.52
1.40365	15882	10756	3.4	1.40403	14812	10728	3.9	1.40441	13788	9715	4.07	1.40478	10790	5847	4.39	1.40516	13821	8330	3.61	1.40554	16088	12394	3.88	1.40592	10953	6787	4.63	1.4063	11595	7549	4.52
1.40668	15927	10821	3.4	1.40706	14787	10675	3.89	1.40744	13745	9667	4.07	1.40781	10796	5852	4.39	1.40819	13883	8375	3.59	1.40857	16058	12369	3.89	1.40895	10942	6778	4.63	1.40932	11577	7531	4.53
1.40971	15900	10795	3.41	1.41009	14841	10710	3.87	1.41047	13776	9698	4.07	1.41084	10828	5874	4.37	1.41122	13987	8470	3.57	1.4116	15982	12294	3.9	1.41198	10943	6784	4.63	1.41235	11547	7501	4.53
1.41274	15945	10830	3.4	1.41312	14844	10695	3.87	1.4135	13703	9633	4.08	1.41387	10835	5871	4.37	1.41425	14004	8507	3.58	1.41463	15979	12286	3.89	1.41501	10920	6760	4.64	1.41538	11563	7514	4.53
1.41577	16027	10923	3.39	1.41615	14841	10685	3.86	1.41653	13717	9645	4.08	1.4169	10806	5840	4.38	1.41728	14010	8522	3.58	1.41766	15917	12223	3.9	1.41804	10939	6791	4.64	1.41841	11585	7534	4.52
1.4188	16015	10912	3.39	1.41918	14827	10672	3.87	1.41955	13681	9608	4.09	1.41994	10796	5825	4.38	1.42031	14024	8539	3.58	1.42069	15957	12261	3.9	1.42107	10986	6843	4.63	1.42145	11571	7525	4.53
1.42183	15983	10883	3.4	1.42221	14896	10746	3.86	1.42259	13662	9581	4.09	1.42297	10799	5826	4.38	1.42334	14033	8559	3.58	1.42372	15952	12259	3.9	1.4241	11007	6862	4.62	1.42448	11571	7528	4.53
1.42486	15927	10807	3.4	1.42524	14990	10822	3.84	1.42562	13672	9595	4.09	1.426	10795	5822	4.38	1.42637	14004	8526	3.58	1.42675	15928	12233	3.9	1.42713	10982	6832	4.63	1.42751	11592	7555	4.53
1.42789	15881	10745	3.4	1.42827	14898	10734	3.85	1.42865	13662	9573	4.08	1.42902	10795	5825	4.38	1.4294	13982	8516	3.59	1.42978	15962	12265	3.9	1.43016	10925	6765	4.64	1.43054	11611	7578	4.52
1.43092	15880	10755	3.41	1.4313	14922	10760	3.85	1.43168	13675	9579	4.08	1.43205	10783	5818	4.38	1.43243	13974	8515	3.59	1.43281	15967	12267	3.89	1.43319	10911	6757	4.64	1.43356	11591	7554	4.53
1.43395	15894	10758	3.4	1.43433	14964	10802	3.84	1.43471	13723	9617	4.06	1.43508	10763	5800	4.39	1.43546	13972	8524	3.59	1.43584	15959	12262	3.9	1.43622	10908	6759	4.65	1.43659	11585	7546	4.53
1.43698	15795	10663	3.41	1.43736	14924	10753	3.84	1.43774	13678	9566	4.07	1.43811	10732	5771	4.4	1.43849	14008	8563	3.59	1.43887	15934	12230	3.9	1.43925	10934	6791	4.64	1.43962	11543	7508	4.54
1.44001	15746	10625	3.42	1.44039	14876	10694	3.85	1.44077	13673	9558	4.07	1.44115	10710	5745	4.4	1.44152	14023	8577	3.59	1.4419	15923	12218	3.9	1.44228	10933	6792	4.64	1.44266	11529	7492	4.54
1.44304	15699	10571	3.43	1.44342	14808	10641	3.86	1.4438	13826	9698	4.04	1.44418	10670	5708	4.41	1.44456	14032	8566	3.58	1.44494	15932	12226	3.89	1.44531	10875	6730	4.66	1.44569	11521	7490	4.55
1.44608	15676	10536	3.43	1.44646	14828	10672	3.87	1.44683	13881	9742	4.02	1.44721	10604	5643	4.43	1.44759	14069	8560	3.56	1.44797	15908	12204	3.9	1.44834	10878	6724	4.65	1.44872	11497	7470	4.55
1.44911	15614	10465	3.43	1.44948	14842	10694	3.87	1.44986	13871	9720	4.02	1.45024	10545	5581	4.45	1.45062	14108	8596	3.56	1.451	15914	12206	3.9	1.45137	10876	6729	4.66	1.45175	11480	7453	4.56
1.45214	15535	10385	3.44	1.45251	14923	10772	3.85	1.45289	13882	9724	4.02	1.45327	10524	5565	4.45	1.45365	14168	8655	3.55	1.45402	15921	12202	3.89	1.4544	10869	6712	4.65	1.45478	11477	7447	4.56
1.45517	15500	10359	3.45	1.45554	14861	10709	3.86	1.45592	13939	9776	4	1.4563	10455	5496	4.47	1.45668	14213	8707	3.54	1.45705	15959	12232	3.88	1.45743	10868	6713	4.66	1.45781	11502	7476	4.55
1.4582	15417	10259	3.46	1.45857	14782	10622	3.87	1.45895	13928	9758	4	1.45933	10412	5450	4.48	1.45971	14241	8728	3.54	1.46008	15933	12214	3.89	1.46046	10889	6733	4.65	1.46084	11468	7444	4.56
1.46122	15385	10220	3.46	1.4616	14775	10639	3.88	1.46198	13894	9720	4.01	1.46236	10380	5409	4.49	1.46274	14292	8768	3.53	1.46311	15898	12194	3.9	1.46349	10881	6711	4.65	1.46387	11417	7393	4.57
1.46425	15382	10212	3.46	1.46463	14801	10676	3.88	1.46501	13868	9701	4.02	1.46539	10360	5380	4.49	1.46577	14282	8788	3.53	1.46615	15942	12238	3.89	1.46652	10912	6735	4.63	1.4669	11432	7407	4.57
1.46729	15295	10114	3.47	1.46767	14704	10589	3.9	1.46804	13819	9668	4.03	1.46842	10340	5350	4.5	1.4688	14288	8789	3.53	1.46918	15900	12193	3.9	1.46955	10878	6709	4.65	1.46993	11416	7394	4.57
1.47032	15239	10066	3.48	1.4707	14665	10553	3.91	1.47107	13786	9642	4.04	1.47145	10329	5296	4.49	1.47183	14241	8746	3.54	1.47221	15850	12152	3.91	1.47258	10863	6694	4.65	1.47296	11411	7392	4.58
1.47335	15140	9972	3.49	1.47372	14667	10556	3.91	1.4741	13785	9643	4.04	1.47448	10330	5279	4.48	1.47486	14189	8698	3.55	1.47524	15805	12116	3.92	1.47561	10817	6651	4.66	1.47599	11399	7385	4.58
1.47638	15120	9953	3.5	1.47675	14757	10631	3.89	1.47713	13772	9626	4.04	1.47751	10333	5280	4.48	1.47789	14239	8733	3.54	1.47826	15761	12076	3.93	1.47864	10808	6639	4.67	1.47902	11397	7384	4.58
1.47941	15125	9955	3.49	1.47979	14757	10618	3.88	1.48017	13779	9643	4.04	1.48054	10265	5186	4.49	1.48092	14266	8750	3.53	1.4813	15755	12070	3.93	1.48168	10811	6640	4.66	1.48205	11358	7347	4.59
1.48244	15090	9927	3.5	1.48282	14766	10627	3.88	1.4832	13832	9694	4.03	1.48358	10258	5166	4.49	1.48395	14352	8813	3.51	1.48433	15768	12080	3.93	1.48471	10784	6617	4.67	1.48509	11316	7303	4.6
1.48547	15067	9919	3.51	1.48585	14860	10704	3.86	1.48623	13869	9716	4.02	1.48661	10221	5127	4.5	1.48698	14340	8805	3.52	1.48736	15728	12034	3.93	1.48774	10761	6593	4.68	1.48812	11290	7275	4.61
1.4885	15063	9935	3.51	1.48888	14864	10700	3.86	1.48926	13849	9693	4.02	1.48964	10209	5114	4.5	1.49001	14373	8873	3.52	1.49039	15708	12015	3.93	1.49077	10786	6622	4.67	1.49115	11298	7292	4.61
1.49153	14976	9843	3.53	1.49191	14903	10732	3.85	1.49229	13818	9656	4.03	1.49267	10196	5101	4.51	1.49304	14381	8901	3.52	1.49342	15700	12009	3.93	1.4938	10806	6651	4.67	1.49418	11318	7321	4.61
1.49456	14948	9828	3.53	1.49494	14863	10692	3.85	1.49532	13797	9635	4.03	1.49569	10202	5108	4.51	1.49607	14358	8868	3.52	1.49645	15642	11953	3.94	1.49683	10803	6644	4.67	1.49721	11353	7370	4.61
1.49759	14985	9893	3.54	1.49797	14912	10744	3.85	1.49835	13782	9618	4.03	1.49872	10206	5112	4.5	1.49911	14314	8826	3.53	1.49948	15576	11905	3.96	1.49986	10794	6630	4.67	1.50024	11336	7356	4.61
1.50063	15074	9970	3.52	1.501	14923	10775	3.85	1.50138	13797	9637	4.03	1.50176	10202	5106	4.51	1.50214	14290	8799	3.53	1.50251	15529	11870	3.97	1.50289	10763	6596	4.68	1.50327	11329	7348	4.61
1.50365	15125	10022	3.51	1.50403	14948	10809	3.85	1.50441	13873	9707	4.01	1.50479	10192	5099	4.51	1.50516	14280	8783	3.53	1.50554	15529	11869	3.97	1.50592	10772	6609	4.68	1.5063	11353	7373	4.61
1.50668	15127	10040	3.52	1.50706	14977	10826	3.84	1.50744	13878	9708	4.01	1.50782	10187	5094	4.51	1.50819	14250	8767	3.54	1.50857	15540	11884	3.97	1.50895	10796	6647	4.68	1.50933	11342	7369	4.61
1.50971	15145	10061	3.51	1.51009	15015	10874	3.84	1.51047	13937	9747	3.99	1.51085	10188	5097	4.51	1.51122	14264	8782	3.54	1.5116	15530	11872	3.97	1.51198	10805	6659	4.68	1.51236	11342	7379	4.62
1.51274	15193	10112	3.51	1.51312	14934	10787	3.85	1.5135	13947	9752	3.99	1.51388	10207	5120	4.51	1.51425	14283	8793	3.54	1.51463	15494	11836	3.98	1.51501	10776	6630	4.68	1.51539	11344	7388	4.62
1.51577	15270	10192	3.5	1.51615	14955	10819	3.85	1.51653	13912	9730	4	1.51691	10196	5112	4.51	1.51729	14282	8802	3.54	1.51766	15492	11834	3.98	1.51804	10769	6639	4.69	1.51842	11319	7366	4.63
1.51881	15285	10229	3.5	1.51918	14908	10783	3.86	1.51956	13953	9776	4	1.51994	10211	5128	4.51	1.52032	14209	8740	3.55	1.52069	15486	11819	3.98	1.52107	10784	6666	4.69	1.52145	11298	7342	4.63
1.52184	15217	10144	3.51	1.52221	14994	10875	3.85	1.52259	13955	9771	3.99	1.52297	10214	5137	4.51	1.52335	14172	8706	3.56	1.52372	15542	11869	3.97	1.5241	10787	6667	4.69	1.52448	11291	7340	4.64
1.52487	15137	10054	3.52	1.52524	15000	10888	3.86	1.52562	13933	9750	4	1.526	10205	5129	4.51	1.52638	14241	8771	3.55	1.52675	15616	11938	3.95	1.52713	10773	6647	4.69	1.52751	11253	7302	4.65
1.52789	15217	10111	3.5	1.52827	14890	10777	3.87	1.52865	13912	9722	4	1.52903	10212	5137	4.51	1.5294	14254	8794	3.55	1.52978	15643	11967	3.95	1.53016	10754	6620	4.7	1.53054	11196	7243	4.66
1.53092	15192	10091	3.5	1.5313	14914	10798	3.87	1.53168	13910	9722	4	1.53206	10213	5140	4.51	1.53244	14209	8754	3.56	1.53282	15616	11936	3.95	1.53319	10744	6616	4.7	1.53357	11192	7238	4.66
1.53396	15160	10065	3.51	1.53434	14875	10724	3.86	1.53471	13908	9712	4	1.53509	10210	5139	4.51	1.53547	14209	8759	3.56	1.53585	15622	11939	3.95	1.53622	10779	6663	4.7	1.5366	11154	7196	4.67
1.53699	15199	10103	3.5	1.53736	14821	10684	3.87	1.53774	13869	9661	4	1.53812	10206	5141	4.51	1.5385	14165	8736	3.57	1.53888	15609	11924	3.95	1.53925	10799	6688	4.69	1.53963	11139	7177	4.67
1.54002	15189	10101	3.51	1.54039	14923	10797	3.86	1.54078	13772	9572	4.02	1.54115	10189	5128	4.52	1.54153	14145	8733	3.58	1.54191	15643	11947	3.94	1.54229	10843	6738	4.68	1.54266	11140	7174	4.67
1.54305	15293	10192	3.49	1.54343	14896	10776	3.87	1.54381	13749	9554	4.02	1.54419	10189	5134	4.52	1.54457	14118	8713	3.58	1.54494	15686	11971	3.93	1.54532	10857	6755	4.68	1.5457	11159	7190	4.66
1.54608	15257	10152	3.49	1.54646	14783	10656	3.88	1.54684	13830	9622	4.01	1.54722	10185	5128	4.52	1.54759	14168	8753	3.57	1.54797	15679	11975	3.93	1.54835	10870	6777	4.68	1.54873	11141	7167	4.66
1.54911	15245	10138	3.49	1.54949	14728	10606	3.89	1.54987	13831	9637	4.01	1.55025	10180	5123	4.52	1.55063	14183	8784	3.57	1.55101	15644	11947	3.94	1.55138	10876	6784	4.68	1.55176	11110	7133	4.67
1.55215	15219	10118	3.5	1.55253	14811	10706	3.89	1.5529	13865	9677	4.01	1.55328	10168	5110	4.53	1.55366	14200	8777	3.56	1.55404	15637	11936	3.94	1.55441	10869	6772	4.68	1.55479	11088	7104	4.67
1.55518	15211	10093	3.5	1.55555	14871	10779	3.88	1.55593	13878	9694	4.01	1.55631	10158	5100	4.53	1.55669	14235	8796	3.55	1.55706	15616	11912	3.94	1.55744	10851	6749	4.68	1.55782	11100	7117	4.67
1.55821	15213	10113	3.5	1.55858	14839	10733	3.88	1.55896	13811	9633	4.02	1.55934	10169	5119	4.53	1.55972	14269	8799	3.54	1.56009	15631	11929	3.94	1.56047	10901	6804	4.67	1.56085	11115	7131	4.67
1.56124	15173	10084	3.51	1.56161	14787	10683	3.89	1.56199	13791	9618	4.03	1.56237	10168	5119	4.53	1.56275	14262	8783	3.54	1.56312	15616	11912	3.94	1.5635	10932	6838	4.67	1.56388	11121	7136	4.66
1.56427	15177	10068	3.5	1.56464	14799	10701	3.89	1.56502	13773	9609	4.03	1.5654	10161	5108	4.53	1.56578	14261	8783	3.54	1.56615	15658	11947	3.93	1.56653	10917	6812	4.66	1.56691	11117	7129	4.66
1.56729	15216	10103	3.5	1.56768	14740	10633	3.9	1.56805	13793	9618	4.02	1.56843	10158	5104	4.53	1.56881	14277	8787	3.54	1.56919	15668	11948	3.93	1.56956	10888	6769	4.67	1.56994	11125	7139	4.66
1.57033	15267	10177	3.5	1.57071	14602	10497	3.92	1.57108	13815	9641	4.02	1.57146	10159	5105	4.53	1.57184	14241	8725	3.54	1.57222	15763	12016	3.9	1.57259	10878	6750	4.66	1.57297	11131	7149	4.66
1.57336	15259	10170	3.5	1.57374	14566	10471	3.93	1.57411	13874	9705	4.01	1.57449	10141	5083	4.53	1.57487	14220	8703	3.54	1.57525	15774	12023	3.9	1.57562	10850	6729	4.67	1.576	11084	7094	4.67
1.57639	15190	10102	3.51	1.57677	14545	10446	3.93	1.57714	13837	9663	4.02	1.57752	10154	5102	4.53	1.5779	14240	8721	3.53	1.57828	15795	12046	3.89	1.57865	10901	6787	4.66	1.57903	11093	7104	4.67
1.57942	15160	10078	3.51	1.57979	14528	10435	3.94	1.58017	13889	9706	4.01	1.58055	10155	5104	4.53	1.58093	14257	8751	3.53	1.5813	15833	12071	3.88	1.58168	10908	6794	4.66	1.58206	11121	7129	4.66
1.58245	15158	10065	3.51	1.58282	14529	10416	3.93	1.5832	13976	9792	3.99	1.58358	10152	5099	4.53	1.58396	14354	8790	3.51	1.58433	15835	12071	3.88	1.58471	10864	6735	4.67	1.58509	11073	7083	4.67
1.58548	15149	10063	3.51	1.58586	14543	10443	3.93	1.58624	14016	9838	3.99	1.58661	10160	5107	4.53	1.58699	14355	8782	3.5	1.58737	15788	12020	3.89	1.58775	10867	6732	4.66	1.58812	11085	7094	4.67
1.58851	15116	10064	3.53	1.58889	14573	10471	3.93	1.58927	13992	9833	4	1.58965	10152	5095	4.53	1.59002	14359	8785	3.5	1.5904	15579	11792	3.91	1.59078	10879	6742	4.66	1.59116	11086	7093	4.67
1.59154	15077	10043	3.54	1.59192	14558	10444	3.92	1.5923	14007	9856	4	1.59268	10151	5098	4.53	1.59306	14331	8750	3.51	1.59344	15648	11860	3.9	1.59381	10861	6719	4.66	1.59419	11095	7102	4.67
1.59458	15059	10027	3.54	1.59495	14512	10401	3.93	1.59533	13962	9817	4.01	1.59571	10152	5101	4.53	1.59609	14310	8735	3.51	1.59647	15654	11876	3.9	1.59684	10862	6714	4.66	1.59722	11097	7103	4.67
1.59761	15086	10041	3.53	1.59798	14481	10375	3.94	1.59836	13938	9794	4.01	1.59874	10155	5104	4.53	1.59912	14330	8762	3.51	1.59949	15640	11865	3.9	1.59987	10853	6698	4.66	1.60025	11131	7140	4.66
1.60064	15213	10168	3.52	1.60101	14433	10338	3.95	1.60139	13962	9816	4.01	1.60177	10150	5103	4.53	1.60215	14302	8733	3.51	1.60252	15620	11853	3.91	1.6029	10838	6674	4.66	1.60328	11120	7129	4.66
1.60367	15305	10239	3.5	1.60404	14535	10446	3.94	1.60442	13977	9827	4	1.6048	10137	5086	4.54	1.60518	14288	8717	3.51	1.60556	15602	11854	3.92	1.60594	10830	6670	4.66	1.60631	11097	7103	4.67
1.6067	15229	10168	3.51	1.60708	14518	10429	3.94	1.60745	13952	9789	4	1.60783	10133	5077	4.54	1.60821	14309	8756	3.52	1.60859	15553	11814	3.93	1.60896	10836	6678	4.66	1.60934	11096	7100	4.67
1.60973	15221	10170	3.51	1.61011	14566	10491	3.94	1.61048	13994	9819	3.99	1.61086	10123	5068	4.54	1.61124	14312	8752	3.51	1.61162	15588	11864	3.94	1.61199	10868	6711	4.65	1.61237	11066	7067	4.67
1.61276	15193	10140	3.52	1.61314	14609	10530	3.93	1.61351	13924	9752	4	1.61389	10122	5064	4.54	1.61427	14333	8780	3.51	1.61465	15640	11911	3.93	1.61502	10879	6718	4.65	1.6154	11093	7099	4.67
1.61579	15199	10118	3.51	1.61617	14562	10487	3.94	1.61654	13916	9748	4.01	1.61692	10109	5048	4.54	1.6173	14370	8800	3.5	1.61768	15628	11897	3.93	1.61805	10879	6726	4.65	1.61843	11097	7097	4.66
1.61882	15154	10080	3.52	1.61919	14702	10621	3.91	1.61957	13859	9697	4.02	1.61995	10110	5044	4.54	1.62033	14411	8837	3.5	1.62071	15617	11887	3.93	1.62108	10873	6718	4.65	1.62146	11072	7070	4.67
1.62185	15101	10011	3.52	1.62222	14691	10613	3.92	1.6226	13875	9715	4.02	1.62298	10102	5031	4.54	1.62336	14428	8847	3.49	1.62373	15606	11872	3.93	1.62411	10882	6728	4.65	1.62449	11068	7065	4.67
1.62488	15068	9948	3.52	1.62525	14650	10578	3.93	1.62563	13861	9700	4.02	1.62601	10089	5015	4.55	1.62639	14315	8683	3.5	1.62676	15662	11927	3.92	1.62714	10869	6722	4.66	1.62752	11079	7078	4.67
1.62791	15007	9883	3.52	1.62828	14657	10595	3.93	1.62866	13785	9626	4.03	1.62904	10085	5006	4.54	1.62942	14264	8634	3.5	1.62979	15682	11955	3.92	1.63017	10823	6684	4.67	1.63055	11081	7079	4.67
1.63093	14975	9850	3.53	1.63131	14539	10484	3.95	1.63169	13830	9695	4.03	1.63207	10079	5002	4.55	1.63245	14254	8636	3.51	1.63282	15583	11860	3.94	1.6332	10806	6662	4.68	1.63358	11118	7119	4.66
1.63396	14921	9790	3.53	1.63435	14428	10384	3.97	1.63472	13848	9716	4.03	1.6351	10074	5000	4.55	1.63548	14232	8632	3.52	1.63586	15545	11819	3.94	1.63623	10828	6669	4.66	1.63661	11132	7135	4.66
1.637	14980	9821	3.52	1.63738	14586	10528	3.94	1.63775	13835	9706	4.04	1.63813	10071	4997	4.55	1.63851	14256	8665	3.51	1.63889	15477	11748	3.95	1.63926	10835	6667	4.66	1.63964	11142	7147	4.66
1.64003	14980	9794	3.51	1.64041	14600	10534	3.94	1.64078	13851	9709	4.03	1.64116	10063	4992	4.55	1.64154	14314	8741	3.51	1.64192	15392	11669	3.96	1.64229	10842	6667	4.65	1.64267	11170	7176	4.65
1.64306	14985	9793	3.51	1.64343	14626	10548	3.93	1.64381	13867	9739	4.03	1.64419	10063	4988	4.55	1.64457	14341	8792	3.51	1.64495	15401	11687	3.97	1.64532	10841	6657	4.65	1.6457	11186	7191	4.64
1.64609	14941	9750	3.51	1.64646	14571	10479	3.93	1.64684	13924	9805	4.02	1.64722	10065	4991	4.55	1.6476	14301	8754	3.52	1.64797	15378	11654	3.97	1.64835	10828	6649	4.66	1.64873	11207	7219	4.64
1.64912	14919	9719	3.52	1.64949	14538	10436	3.93	1.64987	13863	9744	4.03	1.65025	10062	4985	4.55	1.65063	14290	8751	3.52	1.651	15437	11717	3.96	1.65138	10825	6641	4.65	1.65176	11207	7218	4.64
1.65215	14942	9748	3.51	1.65252	14552	10444	3.93	1.6529	13850	9724	4.03	1.65328	10058	4986	4.55	1.65366	14312	8786	3.52	1.65403	15459	11739	3.96	1.65441	10804	6617	4.66	1.65479	11219	7229	4.64
1.65517	14988	9804	3.51	1.65555	14394	10296	3.96	1.65593	13837	9704	4.03	1.65631	10073	5002	4.55	1.65669	14304	8780	3.52	1.65707	15492	11769	3.95	1.65744	10828	6642	4.65	1.65782	11240	7256	4.64
1.65821	15064	9880	3.5	1.65859	14329	10243	3.97	1.65897	13819	9683	4.04	1.65935	10072	5003	4.55	1.65972	14337	8796	3.51	1.6601	15572	11846	3.94	1.66048	10842	6653	4.65	1.66086	11258	7272	4.63
1.66124	15106	9904	3.49	1.66162	14460	10395	3.96	1.662	13864	9724	4.03	1.66238	10064	4991	4.55	1.66275	14327	8767	3.51	1.66313	15620	11904	3.93	1.66351	10840	6651	4.65	1.66389	11251	7266	4.63
1.66427	15085	9860	3.49	1.66465	14642	10570	3.93	1.66503	13933	9790	4.01	1.6654	10067	4992	4.55	1.66578	14331	8761	3.51	1.66616	15543	11837	3.95	1.66654	10841	6654	4.65	1.66692	11267	7276	4.63
1.6673	15070	9845	3.49	1.66768	14479	10429	3.96	1.66806	13929	9789	4.02	1.66843	10069	4991	4.55	1.66881	14340	8765	3.51	1.66919	15636	11926	3.93	1.66957	10840	6655	4.65	1.66995	11274	7286	4.63
1.67034	15106	9880	3.48	1.67071	14599	10522	3.93	1.67109	13901	9767	4.02	1.67147	10080	4999	4.55	1.67185	14420	8837	3.49	1.67222	15649	11936	3.93	1.6726	10865	6688	4.65	1.67298	11278	7292	4.62
1.67336	15093	9874	3.49	1.67374	14730	10648	3.91	1.67412	13775	9651	4.05	1.6745	10077	4991	4.55	1.67488	14460	8877	3.49	1.67525	15654	11943	3.93	1.67563	10897	6730	4.64	1.67601	11273	7284	4.62
1.67639	15019	9787	3.49	1.67677	14802	10715	3.9	1.67715	13820	9682	4.03	1.67753	10064	4977	4.55	1.6779	14456	8847	3.48	1.67828	15642	11933	3.93	1.67866	10898	6739	4.65	1.67904	11238	7244	4.63
1.67942	15020	9780	3.49	1.6798	14706	10619	3.91	1.68018	13845	9702	4.03	1.68056	10059	4973	4.55	1.68093	14503	8896	3.47	1.68131	15603	11891	3.94	1.68169	10889	6735	4.65	1.68207	11242	7244	4.63
1.68245	14992	9749	3.49	1.68283	14849	10751	3.88	1.68321	13867	9733	4.03	1.68359	10057	4971	4.55	1.68396	14519	8896	3.47	1.68434	15671	11963	3.93	1.68472	10887	6723	4.65	1.6851	11256	7259	4.63
1.68548	15013	9769	3.49	1.68586	14882	10790	3.88	1.68624	13802	9669	4.04	1.68662	10061	4969	4.55	1.68699	14569	8933	3.46	1.68737	15631	11922	3.94	1.68775	10885	6718	4.65	1.68813	11229	7236	4.63
1.68851	14985	9740	3.49	1.68889	14826	10736	3.89	1.68927	13783	9648	4.04	1.68964	10061	4967	4.55	1.69002	14510	8860	3.46	1.6904	15603	11900	3.94	1.69078	10903	6743	4.64	1.69116	11223	7224	4.63
1.69154	15015	9758	3.49	1.69192	14864	10758	3.88	1.6923	13698	9567	4.06	1.69267	10069	4974	4.55	1.69305	14499	8839	3.46	1.69343	15582	11877	3.94	1.69381	10926	6768	4.64	1.69418	11196	7197	4.64
1.69457	14931	9675	3.5	1.69495	14845	10725	3.88	1.69533	13670	9547	4.07	1.6957	10077	4986	4.54	1.69608	14473	8824	3.47	1.69646	15616	11905	3.94	1.69684	10927	6765	4.64	1.69721	11202	7205	4.64
1.6976	14783	9555	3.53	1.69798	14944	10826	3.86	1.69836	13617	9487	4.07	1.69874	10082	4991	4.54	1.69912	14460	8806	3.47	1.69949	15637	11931	3.94	1.69987	10952	6793	4.63	1.70025	11174	7177	4.65
1.70063	14645	9427	3.55	1.70101	15004	10895	3.86	1.70139	13601	9462	4.07	1.70177	10085	4994	4.54	1.70214	14429	8785	3.48	1.70252	15668	11967	3.93	1.7029	10971	6818	4.63	1.70328	11128	7128	4.66
1.70366	14582	9373	3.56	1.70404	14942	10851	3.87	1.70442	13553	9413	4.08	1.7048	10093	5006	4.54	1.70517	14471	8819	3.47	1.70555	15627	11931	3.94	1.70593	11000	6854	4.62	1.70631	11119	7118	4.66
1.70669	14581	9393	3.57	1.70707	14915	10832	3.88	1.70745	13521	9372	4.08	1.70783	10091	5010	4.54	1.7082	14505	8836	3.46	1.70858	15580	11890	3.95	1.70896	11000	6860	4.63	1.70934	11157	7154	4.65
1.70972	14559	9384	3.57	1.7101	14859	10813	3.9	1.71048	13594	9436	4.07	1.71086	10093	5015	4.54	1.71123	14480	8792	3.46	1.71161	15458	11766	3.97	1.71199	10984	6835	4.63	1.71237	11159	7156	4.65
1.71275	14476	9325	3.59	1.71313	14835	10805	3.91	1.71351	13668	9513	4.05	1.71388	10107	5031	4.54	1.71426	14445	8755	3.46	1.71464	15394	11704	3.98	1.71502	10966	6814	4.63	1.7154	11120	7115	4.66
1.71578	14427	9284	3.6	1.71616	14857	10813	3.91	1.71654	13600	9447	4.07	1.71691	10097	5015	4.54	1.71729	14401	8740	3.48	1.71767	15326	11639	3.99	1.71805	10980	6825	4.63	1.71842	11113	7112	4.66
1.71881	14408	9270	3.61	1.71919	14997	10936	3.88	1.71957	13566	9416	4.07	1.71994	10095	5013	4.54	1.72032	14390	8734	3.48	1.7207	15305	11624	4	1.72108	10974	6824	4.63	1.72145	11112	7116	4.66
1.72184	14323	9179	3.62	1.72222	15108	11022	3.85	1.7226	13522	9386	4.09	1.72297	10107	5032	4.54	1.72335	14338	8699	3.49	1.72373	15335	11646	3.99	1.72411	11010	6864	4.62	1.72448	11095	7097	4.67
1.72487	14376	9221	3.61	1.72525	15145	11071	3.85	1.72563	13553	9424	4.09	1.72601	10109	5034	4.54	1.72638	14412	8775	3.48	1.72676	15302	11608	3.99	1.72714	11041	6905	4.62	1.72752	11052	7044	4.67
1.7279	14406	9231	3.6	1.72828	15113	11057	3.86	1.72866	13582	9445	4.08	1.72904	10107	5033	4.54	1.72941	14435	8785	3.47	1.72979	15255	11556	4	1.73017	11058	6920	4.61	1.73055	11036	7021	4.67
1.73093	14423	9220	3.59	1.73131	15057	11001	3.87	1.73169	13607	9466	4.07	1.73207	10108	5033	4.54	1.73244	14308	8668	3.5	1.73282	15165	11459	4.01	1.7332	11081	6947	4.61	1.73358	11023	7002	4.67
1.73396	14419	9205	3.58	1.73434	15047	10990	3.87	1.73472	13661	9521	4.06	1.7351	10104	5025	4.54	1.73547	14215	8577	3.51	1.73585	15134	11433	4.01	1.73623	11091	6963	4.61	1.73661	11010	6991	4.68
1.73699	14490	9266	3.57	1.73737	14955	10921	3.89	1.73775	13690	9545	4.05	1.73812	10111	5035	4.54	1.7385	14226	8592	3.51	1.73888	15207	11505	4	1.73926	11096	6965	4.61	1.73964	10995	6971	4.68
1.74002	14492	9268	3.57	1.7404	14876	10855	3.91	1.74078	13725	9564	4.04	1.74115	10126	5053	4.53	1.74153	14134	8518	3.53	1.74191	15209	11518	4.01	1.74229	11051	6921	4.62	1.74266	10987	6964	4.68
1.74305	14467	9242	3.57	1.74343	14844	10826	3.92	1.74381	13778	9590	4.02	1.74418	10110	5045	4.54	1.74456	14091	8463	3.53	1.74494	15160	11474	4.02	1.74532	11058	6935	4.62	1.74569	10987	6957	4.68
1.74608	14554	9316	3.56	1.74646	14778	10769	3.93	1.74684	13745	9557	4.03	1.74722	10104	5040	4.54	1.74759	14022	8403	3.54	1.74797	15193	11513	4.01	1.74835	11039	6917	4.63	1.74873	10986	6948	4.68
1.74911	14520	9281	3.56	1.74949	14689	10696	3.95	1.74987	13771	9576	4.02	1.75025	10095	5029	4.55	1.75062	13944	8321	3.56	1.751	15167	11491	4.02	1.75138	11008	6885	4.63	1.75176	10984	6943	4.68
1.75214	14480	9235	3.57	1.75252	14605	10608	3.96	1.7529	13808	9605	4.01	1.75328	10098	5030	4.54	1.75365	13899	8280	3.56	1.75403	15219	11537	4.01	1.75441	10957	6829	4.64	1.75479	10959	6914	4.68
1.75517	14438	9199	3.58	1.75555	14730	10720	3.94	1.75593	13853	9652	4	1.75631	10114	5047	4.54	1.75668	13860	8240	3.57	1.75706	15196	11522	4.02	1.75744	10961	6832	4.64	1.75782	10973	6927	4.68
1.7582	14434	9209	3.58	1.75858	14829	10799	3.92	1.75896	13849	9657	4.01	1.75934	10118	5054	4.54	1.75972	13825	8201	3.57	1.76009	15196	11532	4.02	1.76047	11038	6905	4.62	1.76085	10964	6915	4.68
1.76124	14541	9313	3.56	1.76161	14851	10806	3.91	1.76199	13851	9646	4	1.76237	10128	5062	4.54	1.76275	13758	8145	3.59	1.76312	15211	11548	4.02	1.7635	11043	6920	4.62	1.76388	10970	6919	4.67
1.76427	14577	9351	3.56	1.76464	14895	10836	3.89	1.76502	13850	9638	4	1.7654	10151	5083	4.53	1.76578	13745	8146	3.59	1.76615	15296	11628	4	1.76653	11043	6920	4.62	1.76691	10953	6900	4.68
1.7673	14588	9360	3.56	1.76768	14925	10861	3.89	1.76805	13810	9611	4.01	1.76843	10148	5081	4.53	1.76881	13736	8153	3.6	1.76919	15400	11725	3.98	1.76957	11047	6926	4.62	1.76994	10963	6910	4.67
1.77033	14571	9363	3.56	1.77071	14923	10854	3.89	1.77108	13858	9657	4	1.77146	10169	5106	4.52	1.77184	13749	8179	3.6	1.77222	15355	11677	3.99	1.77259	11031	6915	4.63	1.77297	10956	6906	4.68
1.77336	14555	9342	3.57	1.77374	14972	10907	3.88	1.77412	13841	9635	4	1.7745	10176	5116	4.52	1.77487	13735	8180	3.61	1.77525	15376	11692	3.98	1.77563	10993	6878	4.64	1.77601	10968	6912	4.67
1.77639	14580	9361	3.56	1.77677	14935	10879	3.89	1.77715	13826	9628	4.01	1.77752	10176	5119	4.52	1.7779	13737	8182	3.61	1.77828	15424	11732	3.97	1.77866	11024	6907	4.63	1.77904	10927	6870	4.68
1.77942	14656	9439	3.55	1.7798	14731	10669	3.92	1.78018	13858	9669	4.01	1.78055	10182	5123	4.52	1.78093	13711	8165	3.61	1.78131	15405	11706	3.97	1.78169	11011	6893	4.63	1.78206	10947	6884	4.67
1.78245	14660	9446	3.55	1.78283	14778	10711	3.91	1.78321	13817	9631	4.02	1.78358	10184	5122	4.52	1.78396	13695	8142	3.61	1.78434	15451	11760	3.97	1.78472	11015	6900	4.63	1.78509	10954	6888	4.67
1.78548	14660	9455	3.55	1.78586	14812	10741	3.9	1.78624	13777	9592	4.02	1.78662	10190	5125	4.52	1.787	13672	8109	3.61	1.78737	15410	11722	3.98	1.78775	10983	6860	4.64	1.78813	10968	6903	4.67
1.78851	14531	9331	3.57	1.78889	14664	10598	3.93	1.78927	13723	9549	4.04	1.78965	10190	5129	4.52	1.79002	13708	8151	3.61	1.7904	15418	11730	3.98	1.79078	10988	6873	4.64	1.79116	10963	6891	4.67
1.79154	14494	9304	3.58	1.79192	14743	10674	3.91	1.7923	13669	9513	4.05	1.79268	10183	5124	4.52	1.79305	13763	8207	3.6	1.79343	15507	11813	3.96	1.79381	10939	6825	4.65	1.79419	10971	6894	4.66
1.79457	14501	9303	3.58	1.79495	14774	10705	3.91	1.79534	13640	9490	4.06	1.79571	10181	5117	4.52	1.79609	13758	8203	3.6	1.79647	15541	11841	3.95	1.79685	10899	6786	4.67	1.79723	10962	6873	4.66
1.79761	14483	9280	3.58	1.79799	14752	10684	3.91	1.79837	13667	9532	4.06	1.79875	10176	5112	4.52	1.79913	13762	8193	3.6	1.7995	15576	11864	3.94	1.79988	10943	6833	4.65	1.80026	10972	6877	4.65
1.80065	14431	9228	3.59	1.80103	14804	10736	3.9	1.8014	13706	9579	4.06	1.80178	10155	5094	4.53	1.80216	13799	8224	3.59	1.80254	15603	11890	3.94	1.80292	10951	6846	4.66	1.80329	10996	6903	4.65
1.80368	14476	9285	3.58	1.80406	14837	10754	3.89	1.80443	13721	9596	4.06	1.80481	10148	5089	4.53	1.80519	13886	8295	3.57	1.80557	15631	11915	3.93	1.80594	10927	6818	4.66	1.80632	10974	6882	4.65
1.80671	14425	9240	3.59	1.80709	14757	10659	3.9	1.80746	13794	9680	4.05	1.80784	10145	5087	4.53	1.80822	13892	8324	3.58	1.8086	15662	11934	3.92	1.80897	10968	6861	4.65	1.80935	10946	6844	4.66
1.80974	14394	9202	3.59	1.81012	14643	10551	3.92	1.81049	13726	9620	4.06	1.81087	10149	5096	4.53	1.81125	13976	8363	3.55	1.81163	15608	11885	3.93	1.812	10997	6893	4.64	1.81238	10917	6797	4.66
1.81277	14371	9174	3.6	1.81314	14634	10542	3.92	1.81353	13767	9665	4.06	1.8139	10145	5094	4.54	1.81428	14022	8407	3.55	1.81466	15507	11773	3.94	1.81504	10969	6872	4.65	1.81541	10896	6761	4.66
1.8158	14368	9173	3.6	1.81618	14516	10426	3.94	1.81656	13729	9634	4.07	1.81693	10142	5093	4.54	1.81731	14022	8435	3.55	1.81769	15565	11818	3.93	1.81807	11006	6918	4.65	1.81844	10911	6776	4.65
1.81883	14362	9166	3.6	1.81921	14426	10330	3.95	1.81959	13651	9558	4.08	1.81996	10139	5089	4.54	1.82034	14020	8458	3.56	1.82072	15652	11906	3.92	1.8211	10996	6902	4.65	1.82147	10910	6769	4.65
1.82186	14387	9190	3.59	1.82224	14422	10341	3.96	1.82262	13680	9599	4.08	1.823	10147	5092	4.53	1.82337	14044	8463	3.55	1.82375	15700	11955	3.91	1.82413	10974	6872	4.65	1.82451	10909	6772	4.65
1.82489	14378	9175	3.59	1.82527	14373	10297	3.97	1.82565	13714	9642	4.08	1.82603	10135	5080	4.54	1.8264	14050	8466	3.55	1.82678	15765	12019	3.9	1.82716	10995	6887	4.64	1.82754	10894	6754	4.65
1.82792	14366	9159	3.6	1.8283	14333	10252	3.97	1.82868	13725	9666	4.08	1.82906	10125	5072	4.54	1.82943	14019	8441	3.56	1.82981	15769	12018	3.9	1.83019	10998	6897	4.64	1.83057	10890	6749	4.66
1.83095	14391	9182	3.59	1.83133	14250	10173	3.99	1.83171	13748	9691	4.08	1.83209	10121	5067	4.54	1.83246	14023	8450	3.56	1.83284	15833	12084	3.89	1.83322	10968	6863	4.65	1.8336	10897	6759	4.66
1.83398	14405	9189	3.59	1.83436	14322	10252	3.98	1.83474	13833	9774	4.06	1.83512	10134	5085	4.54	1.83549	14014	8440	3.56	1.83587	15786	12038	3.9	1.83625	10963	6860	4.65	1.83663	10874	6743	4.66
1.83701	14407	9195	3.59	1.83739	14251	10193	4	1.83777	13843	9790	4.07	1.83814	10116	5074	4.55	1.83852	14078	8507	3.55	1.8389	15778	12036	3.9	1.83928	10950	6849	4.66	1.83966	10858	6735	4.67
1.84004	14422	9213	3.59	1.84042	14032	10003	4.04	1.8408	13767	9723	4.08	1.84117	10122	5082	4.55	1.84155	14133	8564	3.54	1.84193	15751	12017	3.91	1.84231	10915	6819	4.67	1.84268	10853	6734	4.67
1.84307	14439	9242	3.59	1.84345	13990	9932	4.04	1.84383	13798	9751	4.08	1.84421	10123	5082	4.54	1.84459	14202	8627	3.53	1.84496	15838	12095	3.89	1.84534	10905	6806	4.67	1.84572	10861	6744	4.67
1.8461	14429	9236	3.59	1.84648	14080	10010	4.02	1.84686	13834	9795	4.07	1.84724	10100	5067	4.55	1.84761	14275	8724	3.52	1.84799	15875	12126	3.88	1.84837	10911	6812	4.67	1.84875	10875	6760	4.67
1.84913	14381	9182	3.59	1.84951	14079	10027	4.03	1.84989	13800	9767	4.08	1.85028	10109	5079	4.55	1.85065	14259	8724	3.53	1.85103	15848	12103	3.89	1.85141	10920	6822	4.67	1.85179	10872	6761	4.67
1.85217	14324	9111	3.6	1.85255	14065	10000	4.02	1.85293	13745	9717	4.09	1.8533	10106	5073	4.55	1.85368	14323	8788	3.52	1.85406	15880	12134	3.88	1.85444	10906	6816	4.67	1.85482	10899	6789	4.67
1.8552	14338	9118	3.6	1.85558	14082	10036	4.03	1.85596	13749	9725	4.09	1.85633	10115	5082	4.55	1.85671	14377	8838	3.51	1.85709	15895	12150	3.88	1.85747	10913	6831	4.68	1.85784	10889	6781	4.67
1.85823	14365	9140	3.59	1.85861	14215	10178	4.01	1.85899	13699	9682	4.11	1.85937	10105	5071	4.55	1.85975	14394	8860	3.51	1.86012	16020	12274	3.87	1.8605	10885	6800	4.68	1.86088	10885	6772	4.67
1.86127	14301	9085	3.6	1.86165	14221	10185	4.01	1.86202	13673	9665	4.11	1.8624	10091	5055	4.56	1.86278	14377	8825	3.51	1.86316	16096	12346	3.85	1.86353	10901	6809	4.67	1.86391	10869	6753	4.67
1.8643	14259	9050	3.61	1.86468	14172	10134	4.02	1.86505	13599	9596	4.13	1.86543	10095	5058	4.55	1.86581	14387	8862	3.51	1.86619	16060	12313	3.86	1.86656	10886	6787	4.68	1.86694	10858	6740	4.67
1.86733	14347	9123	3.59	1.86771	14121	10073	4.02	1.86808	13576	9583	4.14	1.86846	10096	5056	4.55	1.86884	14422	8906	3.51	1.86922	15766	12073	3.92	1.86959	10897	6795	4.67	1.86997	10832	6709	4.68
1.87036	14312	9094	3.6	1.87074	14060	10011	4.03	1.87112	13544	9560	4.15	1.87149	10096	5056	4.55	1.87187	14397	8874	3.51	1.87225	15719	12027	3.93	1.87263	10908	6808	4.67	1.87301	10802	6670	4.68
1.87339	14310	9104	3.6	1.87377	14102	10051	4.02	1.87415	13441	9443	4.16	1.87452	10085	5046	4.56	1.8749	14475	8952	3.5	1.87528	15686	11999	3.94	1.87566	10882	6769	4.67	1.87603	10817	6686	4.68
1.87642	14280	9084	3.61	1.8768	14151	10109	4.02	1.87718	13435	9431	4.16	1.87755	10084	5043	4.56	1.87793	14490	8966	3.5	1.87831	15694	11997	3.93	1.87869	10798	6685	4.69	1.87906	10837	6711	4.68
1.87945	14254	9068	3.62	1.87983	14200	10154	4.01	1.88021	13482	9486	4.15	1.88059	10087	5043	4.55	1.88096	14512	8981	3.49	1.88134	15631	11931	3.94	1.88172	10769	6661	4.7	1.8821	10809	6682	4.68
1.88248	14219	9043	3.63	1.88286	14216	10163	4	1.88324	13500	9510	4.15	1.88362	10093	5048	4.55	1.884	14522	9026	3.5	1.88438	15741	12016	3.91	1.88475	10776	6673	4.7	1.88513	10792	6666	4.69
1.88552	14228	9057	3.63	1.8859	14211	10164	4.01	1.88628	13552	9556	4.14	1.88665	10093	5047	4.55	1.88703	14486	9008	3.51	1.88741	15783	12048	3.9	1.88779	10810	6713	4.7	1.88817	10804	6677	4.68
1.88855	14285	9109	3.62	1.88893	14190	10144	4.01	1.88931	13539	9536	4.14	1.88968	10100	5051	4.55	1.89006	14422	8974	3.52	1.89044	15769	12043	3.91	1.89082	10853	6770	4.69	1.89119	10788	6663	4.69
1.89158	14259	9084	3.62	1.89196	14169	10130	4.02	1.89234	13536	9520	4.13	1.89271	10109	5061	4.55	1.89309	14513	9091	3.52	1.89347	15671	11959	3.93	1.89385	10810	6725	4.7	1.89422	10785	6666	4.69
1.89461	14209	9036	3.63	1.89499	14134	10093	4.02	1.89537	13488	9473	4.14	1.89574	10136	5094	4.54	1.89612	14600	9182	3.51	1.8965	15671	11965	3.93	1.89688	10811	6727	4.7	1.89725	10804	6692	4.69
1.89764	14246	9071	3.62	1.89802	14106	10060	4.02	1.8984	13590	9568	4.12	1.89877	10141	5090	4.54	1.89915	14602	9158	3.5	1.89953	15665	11950	3.93	1.89991	10829	6752	4.7	1.90028	10797	6686	4.69
1.90067	14168	8995	3.64	1.90105	14063	10027	4.04	1.90142	13716	9672	4.09	1.9018	10136	5088	4.54	1.90218	14631	9195	3.5	1.90256	15604	11893	3.94	1.90294	10817	6732	4.7	1.90331	10761	6652	4.7
1.9037	14168	9003	3.64	1.90408	13965	9915	4.05	1.90446	13663	9618	4.1	1.90484	10132	5084	4.54	1.90521	14670	9222	3.49	1.90559	15503	11798	3.96	1.90597	10824	6734	4.7	1.90635	10758	6654	4.71
1.90673	14115	8953	3.65	1.90711	14029	10019	4.05	1.90749	13724	9668	4.09	1.90787	10128	5081	4.54	1.90824	14683	9226	3.48	1.90862	15451	11750	3.97	1.909	10802	6710	4.7	1.90938	10777	6671	4.7
1.90976	14062	8907	3.66	1.91014	14106	10107	4.04	1.91052	13739	9673	4.08	1.91089	10141	5094	4.54	1.91127	14623	9150	3.49	1.91165	15482	11786	3.96	1.91203	10840	6744	4.69	1.91241	10772	6665	4.7
1.91279	14062	8908	3.66	1.91317	14008	10012	4.06	1.91355	13672	9607	4.09	1.91392	10152	5105	4.53	1.9143	14566	9095	3.5	1.91468	15500	11797	3.96	1.91506	10827	6729	4.69	1.91543	10737	6632	4.71
1.91582	13972	8828	3.67	1.9162	14024	10033	4.06	1.91658	13640	9566	4.09	1.91695	10164	5117	4.53	1.91733	14539	9084	3.51	1.91771	15543	11843	3.95	1.91809	10840	6744	4.69	1.91846	10683	6579	4.73
1.91885	13946	8803	3.68	1.91923	14153	10139	4.03	1.91961	13677	9594	4.08	1.91998	10166	5114	4.53	1.92036	14497	9054	3.51	1.92074	15527	11828	3.96	1.92112	10811	6709	4.69	1.92149	10671	6573	4.73
1.92188	13984	8861	3.68	1.92226	14177	10170	4.03	1.92264	13695	9596	4.07	1.92301	10171	5118	4.53	1.92339	14475	9010	3.51	1.92377	15579	11878	3.95	1.92415	10785	6658	4.69	1.92452	10673	6575	4.73
1.92491	13912	8792	3.69	1.92529	14171	10154	4.02	1.92566	13718	9605	4.06	1.92604	10174	5117	4.52	1.92642	14432	8982	3.52	1.9268	15586	11885	3.95	1.92717	10809	6678	4.68	1.92755	10671	6576	4.73
1.92794	13878	8758	3.7	1.92832	14128	10102	4.03	1.92869	13726	9600	4.06	1.92907	10172	5117	4.53	1.92945	14379	8940	3.53	1.92983	15589	11892	3.95	1.9302	10778	6642	4.69	1.93058	10707	6614	4.73
1.93097	13942	8802	3.68	1.93135	14211	10210	4.03	1.93172	13813	9679	4.04	1.9321	10169	5110	4.53	1.93248	14366	8901	3.53	1.93286	15576	11878	3.95	1.93323	10808	6671	4.68	1.93361	10712	6621	4.73
1.934	13911	8776	3.69	1.93438	14287	10307	4.02	1.93475	13866	9718	4.02	1.93513	10166	5111	4.53	1.93551	14335	8867	3.53	1.93589	15496	11786	3.95	1.93626	10826	6688	4.67	1.93664	10708	6624	4.73
1.93703	13907	8767	3.69	1.9374	14307	10318	4.01	1.93778	13866	9718	4.02	1.93816	10159	5106	4.53	1.93854	14277	8817	3.54	1.93891	15444	11725	3.96	1.93929	10816	6682	4.68	1.93967	10727	6656	4.73
1.94006	13853	8718	3.7	1.94044	14316	10335	4.02	1.94082	13977	9814	4	1.94119	10168	5114	4.53	1.94157	14215	8761	3.55	1.94195	15440	11719	3.96	1.94233	10804	6671	4.68	1.9427	10732	6668	4.73
1.94309	13774	8641	3.71	1.94347	14393	10414	4	1.94385	14003	9815	3.98	1.94422	10168	5114	4.53	1.9446	14184	8760	3.57	1.94498	15475	11749	3.95	1.94536	10785	6643	4.68	1.94573	10747	6683	4.73
1.94612	13785	8650	3.71	1.9465	14275	10286	4.02	1.94687	13956	9760	3.99	1.94725	10161	5110	4.53	1.94763	14160	8728	3.57	1.94801	15526	11793	3.94	1.94839	10777	6635	4.68	1.94876	10716	6646	4.73
1.94915	13805	8670	3.7	1.94953	14268	10267	4.02	1.9499	13990	9798	3.98	1.95028	10150	5098	4.53	1.95066	14121	8679	3.57	1.95104	15616	11885	3.93	1.95141	10753	6605	4.69	1.95179	10720	6649	4.73
1.95218	13818	8690	3.7	1.95256	14374	10390	4.01	1.95293	13997	9799	3.98	1.95331	10153	5101	4.53	1.95369	14077	8635	3.58	1.95407	15576	11859	3.94	1.95444	10761	6617	4.69	1.95482	10737	6673	4.73
1.95521	13762	8644	3.72	1.95559	14548	10584	3.99	1.95596	13954	9759	3.99	1.95634	10146	5098	4.54	1.95672	14063	8631	3.58	1.9571	15690	11976	3.93	1.95747	10731	6587	4.7	1.95785	10739	6673	4.73
1.95824	13696	8583	3.73	1.95862	14583	10621	3.98	1.959	13957	9767	3.99	1.95937	10142	5089	4.54	1.95975	14006	8559	3.59	1.96013	15702	11987	3.92	1.96051	10703	6558	4.7	1.96088	10729	6661	4.73
1.96127	13639	8523	3.74	1.96165	14598	10642	3.98	1.96203	13908	9712	4	1.9624	10152	5099	4.53	1.96278	13998	8570	3.6	1.96316	15762	12043	3.91	1.96354	10670	6522	4.71	1.96391	10750	6684	4.73
1.9643	13627	8512	3.74	1.96468	14564	10612	3.99	1.96506	13851	9658	4.01	1.96543	10156	5105	4.53	1.96581	14069	8678	3.59	1.96619	15797	12079	3.91	1.96657	10717	6573	4.7	1.96694	10743	6678	4.73
1.96733	13666	8536	3.73	1.96771	14564	10606	3.99	1.96809	13849	9657	4.01	1.96846	10141	5085	4.53	1.96884	14062	8680	3.6	1.96922	15897	12178	3.89	1.9696	10722	6580	4.7	1.96997	10708	6641	4.74
1.97036	13712	8587	3.72	1.97074	14683	10710	3.96	1.97111	13891	9693	4	1.97149	10141	5088	4.54	1.97187	14094	8719	3.59	1.97225	15953	12225	3.88	1.97263	10668	6521	4.71	1.973	10702	6628	4.74
1.97339	13690	8569	3.73	1.97377	14674	10689	3.96	1.97414	13905	9703	3.99	1.97452	10147	5101	4.54	1.9749	14130	8784	3.59	1.97528	15952	12219	3.88	1.97565	10673	6528	4.71	1.97603	10701	6633	4.74
1.97642	13694	8583	3.73	1.9768	14668	10692	3.96	1.97717	13799	9606	4.02	1.97755	10167	5134	4.53	1.97793	14103	8757	3.6	1.97831	15926	12194	3.88	1.97868	10606	6449	4.73	1.97906	10710	6636	4.73
1.97945	13667	8557	3.73	1.97983	14675	10713	3.97	1.9802	13713	9541	4.04	1.98058	10183	5152	4.53	1.98096	14053	8738	3.62	1.98134	15885	12146	3.89	1.98171	10590	6421	4.72	1.98209	10707	6630	4.73
1.98248	13655	8552	3.74	1.98286	14753	10786	3.95	1.98324	13695	9529	4.04	1.98361	10167	5129	4.53	1.98399	14017	8724	3.63	1.98437	15813	12082	3.9	1.98475	10605	6441	4.72	1.98513	10708	6633	4.73
1.98551	13606	8502	3.75	1.98589	14670	10689	3.96	1.98627	13717	9548	4.04	1.98664	10176	5130	4.53	1.98702	13964	8691	3.64	1.9874	15808	12074	3.9	1.98778	10600	6440	4.73	1.98815	10704	6627	4.73
1.98854	13596	8497	3.75	1.98892	14724	10760	3.96	1.9893	13747	9583	4.04	1.98967	10182	5136	4.53	1.99005	13888	8632	3.66	1.99043	15777	12056	3.91	1.99081	10598	6440	4.73	1.99118	10724	6654	4.73
1.99157	13583	8495	3.75	1.99195	14784	10823	3.95	1.99233	13720	9571	4.05	1.99271	10168	5121	4.53	1.99308	13810	8545	3.67	1.99346	15730	12019	3.92	1.99384	10575	6410	4.73	1.99422	10731	6656	4.73
1.9946	13675	8589	3.74	1.99498	14726	10752	3.95	1.99536	13685	9549	4.06	1.99574	10168	5116	4.53	1.99611	13808	8539	3.67	1.99649	15704	12004	3.93	1.99687	10521	6344	4.74	1.99725	10770	6703	4.72
1.99763	13640	8550	3.74	1.99801	14775	10818	3.95	1.99839	13728	9595	4.05	1.99877	10160	5109	4.53	1.99914	13814	8543	3.67	1.99952	15716	12016	3.93	1.9999	10503	6324	4.74	2.00028	10804	6740	4.71
2.00067	13667	8557	3.73	2.00104	14755	10809	3.96	2.00143	13743	9605	4.05	2.0018	10152	5106	4.53	2.00218	13908	8635	3.65	2.00256	15682	11975	3.93	2.00294	10543	6369	4.74	2.00331	10827	6761	4.7
2.0037	13675	8532	3.72	2.00408	14733	10786	3.96	2.00446	13716	9576	4.05	2.00483	10161	5116	4.53	2.00521	13950	8677	3.64	2.00559	15651	11950	3.94	2.00597	10500	6320	4.75	2.00634	10869	6802	4.69
2.00673	13613	8434	3.72	2.00711	14647	10719	3.99	2.00749	13692	9549	4.05	2.00786	10163	5115	4.53	2.00824	13935	8663	3.65	2.00862	15674	11971	3.93	2.009	10474	6294	4.75	2.00937	10885	6829	4.69
2.00976	13610	8412	3.72	2.01014	14638	10698	3.98	2.01052	13685	9529	4.05	2.01089	10160	5115	4.53	2.01127	13904	8632	3.65	2.01165	15756	12047	3.92	2.01203	10466	6285	4.75	2.0124	10894	6844	4.69
2.01279	13510	8304	3.73	2.01317	14600	10655	3.99	2.01354	13608	9468	4.07	2.01392	10148	5102	4.54	2.0143	13884	8623	3.66	2.01468	15772	12066	3.92	2.01505	10463	6277	4.75	2.01543	10869	6810	4.7
2.01582	13432	8230	3.75	2.0162	14539	10604	4	2.01657	13581	9442	4.08	2.01695	10151	5104	4.53	2.01733	13838	8598	3.67	2.01771	15793	12095	3.92	2.01808	10426	6233	4.76	2.01846	10858	6795	4.7
2.01885	13441	8233	3.75	2.01923	14539	10621	4.01	2.0196	13550	9416	4.08	2.01998	10141	5093	4.54	2.02036	13858	8618	3.67	2.02074	15813	12112	3.91	2.02111	10430	6225	4.75	2.02149	10840	6766	4.7
2.02188	13394	8177	3.75	2.02226	14552	10628	4	2.02263	13482	9351	4.1	2.02301	10141	5095	4.54	2.02339	13787	8519	3.67	2.02377	15748	12051	3.92	2.02414	10418	6195	4.75	2.02452	10808	6714	4.7
2.02491	13380	8161	3.75	2.02528	14494	10572	4.01	2.02567	13500	9361	4.09	2.02604	10136	5087	4.54	2.02642	13788	8521	3.67	2.0268	15755	12064	3.93	2.02718	10369	6127	4.76	2.02755	10741	6636	4.71
2.02794	13335	8107	3.76	2.02832	14557	10645	4.01	2.0287	13500	9356	4.09	2.02907	10130	5082	4.54	2.02945	13730	8474	3.68	2.02983	15766	12085	3.93	2.03021	10331	6061	4.76	2.03058	10710	6595	4.72
2.03097	13368	8132	3.75	2.03135	14665	10752	3.99	2.03173	13512	9352	4.08	2.0321	10125	5074	4.54	2.03248	13694	8441	3.69	2.03286	15784	12105	3.93	2.03324	10292	5999	4.76	2.03362	10694	6573	4.72
2.03401	13343	8090	3.75	2.03439	14648	10732	3.99	2.03476	13460	9299	4.09	2.03514	10126	5074	4.54	2.03552	13695	8435	3.69	2.0359	15758	12079	3.93	2.03627	10269	5962	4.76	2.03665	10677	6549	4.72
2.03704	13387	8117	3.74	2.03742	14687	10794	3.99	2.03779	13449	9293	4.09	2.03817	10123	5071	4.54	2.03855	13674	8430	3.7	2.03893	15875	12192	3.91	2.0393	10235	5919	4.77	2.03968	10662	6536	4.72
2.04007	13343	8064	3.74	2.04045	14654	10758	4	2.04082	13472	9309	4.09	2.0412	10123	5069	4.54	2.04158	13693	8441	3.69	2.04196	15821	12132	3.92	2.04233	10246	5928	4.76	2.04271	10652	6531	4.73
2.0431	13268	7983	3.75	2.04347	14666	10764	3.99	2.04385	13437	9272	4.09	2.04423	10111	5060	4.55	2.04461	13687	8428	3.69	2.04499	15787	12091	3.92	2.04536	10239	5907	4.76	2.04574	10644	6522	4.73
2.04613	13216	7933	3.76	2.04651	14771	10850	3.97	2.04689	13378	9212	4.1	2.04726	10112	5058	4.54	2.04764	13698	8445	3.69	2.04802	15814	12119	3.92	2.0484	10237	5903	4.76	2.04877	10632	6512	4.73
2.04916	13214	7924	3.76	2.04954	14779	10868	3.97	2.04992	13369	9202	4.1	2.05029	10117	5061	4.54	2.05067	13699	8445	3.69	2.05105	15811	12124	3.92	2.05143	10225	5882	4.76	2.0518	10617	6506	4.74
2.05219	13222	7926	3.76	2.05257	14738	10816	3.97	2.05295	13385	9210	4.1	2.05333	10119	5059	4.54	2.0537	13700	8432	3.68	2.05408	15821	12131	3.92	2.05446	10192	5837	4.76	2.05484	10597	6489	4.75
2.05522	13256	7962	3.75	2.0556	14660	10739	3.99	2.05598	13314	9136	4.11	2.05636	10126	5056	4.54	2.05673	13659	8389	3.69	2.05711	15747	12060	3.93	2.05749	10174	5814	4.77	2.05787	10602	6489	4.75
2.05825	13252	7962	3.76	2.05863	14644	10734	3.99	2.05901	13267	9083	4.11	2.05939	10126	5058	4.54	2.05976	13616	8367	3.7	2.06014	15895	12214	3.91	2.06052	10170	5802	4.76	2.0609	10550	6432	4.76
2.06128	13260	7967	3.75	2.06166	14651	10723	3.99	2.06204	13274	9085	4.11	2.06242	10110	5039	4.54	2.06279	13615	8363	3.7	2.06317	15906	12226	3.91	2.06355	10158	5796	4.77	2.06393	10524	6405	4.76
2.06431	13224	7912	3.76	2.06469	14539	10626	4.01	2.06507	13250	9063	4.12	2.06545	10100	5033	4.54	2.06583	13600	8344	3.7	2.0662	15898	12229	3.92	2.06658	10140	5768	4.77	2.06696	10523	6404	4.77
2.06735	13185	7880	3.76	2.06772	14514	10581	4.01	2.0681	13173	8981	4.13	2.06848	10102	5035	4.54	2.06886	13627	8359	3.7	2.06924	15852	12198	3.93	2.06961	10126	5754	4.78	2.06999	10505	6385	4.77
2.07038	13123	7824	3.78	2.07076	14611	10700	4	2.07113	13219	9026	4.12	2.07151	10110	5039	4.54	2.07189	13622	8354	3.7	2.07227	15916	12261	3.92	2.07265	10153	5790	4.77	2.07302	10525	6413	4.77
2.07341	13116	7823	3.78	2.07379	14614	10712	4	2.07416	13232	9019	4.11	2.07454	10107	5031	4.54	2.07492	13661	8379	3.69	2.0753	15963	12301	3.91	2.07567	10154	5801	4.77	2.07605	10525	6411	4.77
2.07644	13157	7862	3.77	2.07682	14623	10731	4.01	2.07719	13294	9045	4.08	2.07757	10114	5034	4.54	2.07795	13621	8333	3.69	2.07833	15985	12324	3.91	2.0787	10157	5809	4.78	2.07908	10512	6402	4.77
2.07947	13154	7848	3.77	2.07985	14539	10629	4.01	2.08022	13413	9154	4.06	2.0806	10109	5025	4.54	2.08098	13636	8341	3.69	2.08136	15935	12263	3.91	2.08173	10152	5804	4.78	2.08211	10511	6402	4.77
2.0825	13109	7793	3.77	2.08288	14483	10573	4.02	2.08325	13401	9145	4.06	2.08363	10109	5019	4.53	2.08401	13633	8336	3.69	2.08439	15879	12211	3.92	2.08476	10149	5801	4.78	2.08514	10512	6406	4.77
2.08553	13108	7782	3.77	2.0859	14482	10571	4.02	2.08628	13334	9072	4.07	2.08666	10114	5024	4.53	2.08704	13657	8354	3.68	2.08741	15906	12237	3.92	2.08779	10128	5776	4.78	2.08817	10505	6393	4.77
2.08856	13135	7795	3.76	2.08893	14506	10620	4.03	2.08931	13224	8960	4.09	2.08969	10108	5015	4.53	2.09007	13745	8445	3.67	2.09044	15927	12248	3.91	2.09082	10108	5752	4.79	2.0912	10505	6387	4.77
2.09159	13109	7761	3.77	2.09196	14518	10634	4.03	2.09234	13187	8925	4.1	2.09272	10101	4998	4.53	2.0931	13809	8482	3.65	2.09348	15894	12211	3.91	2.09386	10101	5751	4.79	2.09423	10517	6399	4.77
2.09462	13123	7761	3.76	2.095	14415	10531	4.04	2.09537	13110	8855	4.12	2.09575	10094	4986	4.53	2.09613	13858	8499	3.63	2.09651	15854	12171	3.92	2.09688	10123	5777	4.79	2.09726	10512	6391	4.77
2.09765	13143	7774	3.75	2.09803	14315	10404	4.05	2.0984	13065	8807	4.12	2.09878	10095	4987	4.53	2.09916	13907	8529	3.62	2.09954	15847	12160	3.92	2.09991	10126	5784	4.79	2.10029	10510	6395	4.77
2.10068	13156	7780	3.75	2.10106	14356	10450	4.04	2.10143	13058	8795	4.12	2.10181	10091	4983	4.53	2.10219	13878	8499	3.63	2.10257	15862	12181	3.92	2.10294	10150	5814	4.78	2.10332	10507	6387	4.77
2.10371	13186	7820	3.75	2.10409	14269	10372	4.06	2.10446	13120	8854	4.11	2.10484	10090	4972	4.53	2.10522	13878	8467	3.62	2.1056	15915	12232	3.91	2.10597	10159	5831	4.78	2.10635	10533	6413	4.76
2.10674	13181	7820	3.75	2.10711	14321	10422	4.05	2.10749	13050	8795	4.13	2.10787	10095	4976	4.53	2.10825	13886	8479	3.62	2.10863	15828	12147	3.92	2.109	10181	5854	4.78	2.10938	10536	6412	4.76
2.10977	13199	7831	3.74	2.11014	14404	10514	4.04	2.11053	13024	8776	4.13	2.1109	10095	4972	4.53	2.11128	13880	8452	3.61	2.11166	15821	12144	3.92	2.11204	10202	5884	4.77	2.11241	10545	6421	4.76
2.1128	13215	7858	3.74	2.11318	14487	10612	4.03	2.11356	13030	8786	4.13	2.11393	10082	4961	4.53	2.11431	13847	8426	3.62	2.11469	15781	12111	3.93	2.11507	10191	5875	4.78	2.11544	10554	6429	4.75
2.11583	13216	7864	3.75	2.11621	14516	10636	4.03	2.11659	13067	8815	4.12	2.11696	10068	4948	4.54	2.11734	13847	8430	3.62	2.11772	15720	12051	3.94	2.1181	10198	5876	4.77	2.11847	10543	6419	4.76
2.11886	13249	7903	3.74	2.11924	14343	10455	4.05	2.11961	13205	8951	4.1	2.11999	10057	4938	4.54	2.12037	13835	8421	3.62	2.12075	15726	12071	3.95	2.12113	10202	5884	4.77	2.1215	10532	6406	4.76
2.12189	13248	7901	3.74	2.12227	14322	10422	4.05	2.12264	13191	8938	4.1	2.12302	10052	4932	4.54	2.1234	13793	8397	3.64	2.12378	15753	12099	3.94	2.12415	10214	5903	4.77	2.12453	10521	6397	4.76
2.12492	13249	7904	3.74	2.1253	14374	10470	4.04	2.12568	13249	8997	4.09	2.12606	10057	4926	4.54	2.12644	13787	8397	3.64	2.12682	15675	12016	3.95	2.12719	10211	5897	4.77	2.12757	10510	6389	4.77
2.12796	13274	7925	3.74	2.12834	14240	10319	4.05	2.12872	13335	9080	4.07	2.12909	10058	4923	4.54	2.12947	13768	8402	3.65	2.12985	15603	11946	3.96	2.13023	10202	5887	4.78	2.1306	10516	6401	4.77
2.13099	13330	7980	3.73	2.13137	14122	10181	4.07	2.13175	13366	9123	4.07	2.13212	10042	4906	4.54	2.13251	13792	8432	3.65	2.13288	15616	11963	3.96	2.13326	10189	5879	4.78	2.13364	10498	6381	4.77
2.13402	13355	7998	3.72	2.1344	14050	10123	4.08	2.13478	13343	9103	4.08	2.13516	10053	4911	4.54	2.13553	13764	8396	3.65	2.13591	15658	12003	3.96	2.13629	10179	5865	4.78	2.13667	10503	6385	4.77
2.13705	13403	8037	3.71	2.13743	14163	10254	4.07	2.13781	13327	9090	4.08	2.13819	10056	4914	4.54	2.13856	13746	8384	3.65	2.13894	15649	11994	3.96	2.13932	10179	5869	4.78	2.1397	10524	6405	4.76
2.14008	13435	8057	3.7	2.14046	14023	10093	4.09	2.14084	13299	9065	4.09	2.14122	10067	4925	4.53	2.14159	13792	8402	3.64	2.14197	15682	12026	3.95	2.14235	10198	5884	4.78	2.14273	10530	6413	4.76
2.14311	13450	8065	3.7	2.14349	13996	10059	4.09	2.14387	13301	9070	4.09	2.14425	10056	4917	4.54	2.14462	13774	8373	3.64	2.145	15625	11962	3.96	2.14538	10194	5878	4.78	2.14576	10533	6419	4.76
2.14614	13440	8054	3.7	2.14652	13892	9926	4.09	2.1469	13258	9037	4.1	2.14727	10050	4906	4.54	2.14765	13779	8345	3.63	2.14803	15568	11901	3.96	2.14841	10193	5878	4.78	2.14879	10545	6436	4.76
2.14917	13446	8056	3.7	2.14955	13833	9880	4.11	2.14993	13216	9010	4.12	2.1503	10045	4901	4.54	2.15068	13780	8357	3.63	2.15106	15555	11890	3.97	2.15144	10192	5868	4.77	2.15181	10531	6422	4.77
2.1522	13474	8072	3.69	2.15258	13772	9804	4.11	2.15296	13288	9102	4.11	2.15333	10048	4909	4.54	2.15371	13706	8292	3.65	2.15409	15440	11784	3.99	2.15447	10173	5841	4.78	2.15484	10515	6406	4.77
2.15523	13467	8064	3.69	2.15561	13800	9820	4.1	2.15599	13289	9097	4.11	2.15636	10049	4910	4.54	2.15674	13646	8241	3.66	2.15712	15422	11770	3.99	2.1575	10176	5852	4.78	2.15787	10562	6458	4.76
2.15826	13486	8090	3.69	2.15864	13674	9716	4.14	2.15901	13359	9168	4.09	2.1594	10040	4898	4.54	2.15977	13641	8233	3.66	2.16015	15418	11768	3.99	2.16053	10186	5872	4.78	2.16091	10577	6474	4.76
2.16129	13519	8117	3.68	2.16168	13715	9769	4.13	2.16205	13386	9201	4.09	2.16243	10029	4889	4.54	2.16281	13638	8207	3.65	2.16319	15430	11790	4	2.16356	10201	5894	4.78	2.16394	10624	6528	4.75
2.16433	13508	8106	3.68	2.16471	13757	9817	4.13	2.16509	13430	9238	4.08	2.16546	10031	4889	4.54	2.16584	13609	8177	3.66	2.16622	15414	11781	4	2.1666	10199	5893	4.78	2.16697	10636	6546	4.75
2.16736	13538	8139	3.68	2.16774	13859	9922	4.11	2.16812	13541	9350	4.06	2.1685	10019	4872	4.54	2.16888	13586	8172	3.67	2.16925	15338	11717	4.02	2.16963	10219	5917	4.78	2.17001	10626	6540	4.75
2.17039	13561	8160	3.67	2.17077	13855	9897	4.1	2.17115	13495	9308	4.07	2.17153	10011	4859	4.55	2.17191	13528	8122	3.68	2.17228	15334	11712	4.02	2.17266	10214	5916	4.78	2.17304	10617	6533	4.75
2.17342	13553	8151	3.67	2.1738	13752	9756	4.11	2.17418	13508	9326	4.07	2.17456	9993	4846	4.55	2.17493	13500	8124	3.69	2.17531	15282	11664	4.03	2.17569	10202	5903	4.78	2.17607	10641	6562	4.75
2.17645	13552	8168	3.68	2.17683	13728	9740	4.11	2.17721	13577	9388	4.06	2.17759	9992	4847	4.55	2.17796	13498	8109	3.69	2.17834	15324	11707	4.02	2.17872	10193	5900	4.79	2.1791	10625	6542	4.75
2.17948	13619	8237	3.67	2.17986	13758	9789	4.12	2.18024	13561	9378	4.06	2.18062	10003	4857	4.55	2.18099	13441	8055	3.7	2.18137	15229	11622	4.04	2.18175	10202	5905	4.78	2.18213	10643	6561	4.75
2.18251	13632	8239	3.66	2.18289	13800	9833	4.11	2.18327	13612	9440	4.06	2.18365	10006	4856	4.55	2.18402	13374	7993	3.71	2.1844	15223	11618	4.04	2.18478	10197	5897	4.78	2.18516	10670	6594	4.74
2.18554	13632	8240	3.66	2.18592	13897	9953	4.1	2.1863	13620	9455	4.06	2.18668	9994	4847	4.55	2.18705	13314	7931	3.72	2.18743	15184	11584	4.05	2.18781	10197	5901	4.78	2.18819	10670	6594	4.74
2.18857	13662	8279	3.66	2.18895	13975	10037	4.09	2.18933	13732	9568	4.04	2.1897	10003	4855	4.55	2.19008	13298	7940	3.73	2.19046	15146	11553	4.06	2.19084	10170	5877	4.79	2.19121	10655	6574	4.75
2.1916	13682	8315	3.66	2.19198	13967	10044	4.1	2.19236	13734	9568	4.04	2.19274	9997	4849	4.55	2.19312	13334	7953	3.72	2.19349	15122	11530	4.07	2.19387	10167	5876	4.8	2.19425	10672	6593	4.74
2.19463	13668	8302	3.66	2.19501	13951	10013	4.1	2.19539	13752	9586	4.04	2.19577	9983	4847	4.56	2.19615	13308	7940	3.73	2.19652	15140	11549	4.06	2.1969	10162	5871	4.8	2.19728	10711	6637	4.73
2.19766	13735	8357	3.65	2.19804	13933	9985	4.09	2.19842	13759	9593	4.03	2.1988	9990	4851	4.56	2.19918	13236	7881	3.74	2.19956	15078	11495	4.08	2.19993	10169	5880	4.8	2.20031	10720	6641	4.73
2.2007	13781	8400	3.64	2.20108	13861	9914	4.11	2.20145	13818	9645	4.02	2.20183	9988	4857	4.56	2.20221	13236	7898	3.75	2.20259	15021	11436	4.09	2.20296	10156	5861	4.8	2.20334	10715	6632	4.73
2.20373	13812	8434	3.64	2.20411	13914	9969	4.1	2.20448	13846	9663	4.01	2.20486	9993	4862	4.56	2.20524	13219	7894	3.75	2.20562	15036	11450	4.08	2.20599	10167	5874	4.79	2.20637	10705	6626	4.73
2.20676	13803	8423	3.64	2.20713	14069	10132	4.08	2.20751	13867	9692	4.01	2.20789	9995	4870	4.56	2.20828	13204	7905	3.76	2.20865	15094	11508	4.07	2.20903	10148	5849	4.8	2.20941	10705	6625	4.73
2.2098	13814	8423	3.63	2.21017	14149	10215	4.06	2.21055	13848	9678	4.02	2.21093	10004	4880	4.56	2.21131	13240	7926	3.75	2.21168	15046	11453	4.08	2.21206	10140	5844	4.8	2.21244	10687	6605	4.74
2.21282	13871	8486	3.63	2.2132	14233	10299	4.05	2.21358	13894	9734	4.01	2.21396	10000	4881	4.56	2.21434	13250	7935	3.75	2.21471	15019	11430	4.08	2.21509	10152	5874	4.81	2.21547	10676	6590	4.74
2.21585	13865	8484	3.63	2.21623	14162	10227	4.06	2.21661	13895	9747	4.02	2.217	9997	4878	4.56	2.21738	13248	7942	3.75	2.21775	14987	11406	4.09	2.21813	10146	5876	4.81	2.21851	10710	6630	4.73
2.2189	13866	8489	3.63	2.21927	14130	10209	4.07	2.21965	13928	9794	4.02	2.22003	10004	4883	4.56	2.22041	13211	7907	3.76	2.22078	14940	11369	4.11	2.22116	10149	5876	4.81	2.22154	10723	6646	4.73
2.22193	13867	8491	3.63	2.2223	14143	10224	4.07	2.22268	13931	9799	4.02	2.22306	10009	4891	4.56	2.22344	13242	7930	3.75	2.22381	14922	11350	4.11	2.22419	10161	5887	4.8	2.22457	10712	6632	4.73
2.22496	13788	8407	3.64	2.22533	14023	10121	4.1	2.22571	13852	9721	4.03	2.22609	10008	4896	4.56	2.22647	13289	7959	3.74	2.22684	14970	11393	4.1	2.22722	10176	5911	4.8	2.2276	10715	6638	4.73
2.22798	13765	8384	3.64	2.22836	13958	10056	4.11	2.22874	13774	9643	4.05	2.22912	10014	4902	4.56	2.2295	13276	7934	3.74	2.22987	14958	11382	4.1	2.23025	10176	5910	4.8	2.23063	10730	6660	4.73
2.23101	13777	8390	3.64	2.23139	13810	9900	4.13	2.23177	13827	9704	4.04	2.23215	10010	4896	4.56	2.23252	13292	7942	3.73	2.2329	14948	11381	4.11	2.23328	10175	5905	4.8	2.23366	10741	6671	4.73
2.23404	13793	8408	3.64	2.23442	13759	9844	4.14	2.2348	13888	9764	4.03	2.23518	10001	4893	4.56	2.23556	13327	7950	3.72	2.23594	15005	11423	4.09	2.23631	10177	5907	4.8	2.23669	10736	6666	4.73
2.23708	13816	8425	3.63	2.23746	13858	9950	4.13	2.23783	13812	9699	4.05	2.23821	10015	4908	4.56	2.23859	13299	7935	3.73	2.23897	15034	11447	4.08	2.23934	10186	5915	4.8	2.23972	10739	6675	4.73
2.24011	13829	8431	3.63	2.24048	13871	9991	4.14	2.24086	13714	9621	4.07	2.24124	10019	4915	4.56	2.24162	13325	7964	3.72	2.242	14989	11407	4.09	2.24237	10187	5911	4.8	2.24275	10774	6722	4.73
2.24314	13861	8466	3.63	2.24352	13905	10026	4.13	2.2439	13626	9545	4.09	2.24427	10028	4925	4.55	2.24465	13408	8036	3.71	2.24503	14966	11382	4.09	2.24541	10176	5890	4.79	2.24578	10759	6706	4.73
2.24617	13917	8523	3.62	2.24655	13942	10063	4.12	2.24693	13600	9522	4.1	2.2473	10020	4923	4.56	2.24768	13400	8026	3.71	2.24806	15031	11439	4.08	2.24844	10166	5869	4.79	2.24881	10778	6724	4.72
2.2492	13939	8559	3.62	2.24958	13886	10004	4.13	2.24995	13546	9471	4.11	2.25033	10036	4940	4.55	2.25071	13402	8039	3.71	2.25109	15028	11435	4.08	2.25147	10185	5890	4.79	2.25184	10829	6778	4.71
2.25223	13970	8588	3.61	2.25261	13911	10023	4.12	2.25298	13494	9408	4.11	2.25336	10046	4950	4.55	2.25374	13357	8016	3.72	2.25412	15014	11426	4.09	2.25449	10190	5897	4.79	2.25487	10820	6765	4.71
2.25526	13986	8604	3.61	2.25564	13882	9998	4.13	2.25601	13508	9424	4.11	2.25639	10051	4956	4.55	2.25677	13301	7960	3.73	2.25715	14981	11388	4.09	2.25752	10182	5888	4.79	2.2579	10824	6761	4.71
2.25829	14019	8632	3.6	2.25867	13846	9976	4.14	2.25904	13569	9487	4.1	2.25942	10048	4955	4.55	2.2598	13288	7937	3.73	2.26018	14998	11401	4.08	2.26055	10173	5878	4.79	2.26093	10846	6789	4.7
2.26132	14021	8639	3.6	2.2617	13700	9815	4.16	2.26207	13565	9483	4.1	2.26245	10049	4962	4.55	2.26283	13301	7942	3.73	2.26321	15042	11447	4.08	2.26358	10185	5881	4.78	2.26396	10858	6800	4.7
2.26435	14063	8683	3.6	2.26472	13507	9630	4.2	2.2651	13553	9472	4.1	2.26548	10059	4974	4.55	2.26586	13301	7944	3.73	2.26623	15018	11418	4.08	2.26661	10185	5882	4.79	2.26699	10875	6821	4.7
2.26738	14107	8726	3.59	2.26775	13433	9568	4.22	2.26813	13539	9452	4.1	2.26851	10066	4979	4.55	2.26889	13298	7957	3.73	2.26926	15003	11404	4.08	2.26964	10164	5858	4.79	2.27002	10876	6825	4.7
2.27041	14130	8761	3.59	2.27078	13422	9564	4.23	2.27116	13646	9555	4.08	2.27154	10076	4991	4.55	2.27192	13268	7926	3.74	2.27229	14957	11359	4.09	2.27267	10171	5865	4.79	2.27305	10881	6826	4.7
2.27344	14153	8774	3.58	2.27381	13383	9526	4.23	2.27419	13619	9530	4.09	2.27457	10085	5007	4.55	2.27495	13253	7911	3.74	2.27532	15005	11409	4.08	2.2757	10146	5850	4.8	2.27608	10876	6816	4.69
2.27646	14129	8754	3.59	2.27684	13371	9508	4.23	2.27722	13549	9467	4.11	2.2776	10098	5025	4.54	2.27798	13216	7888	3.75	2.27835	14995	11402	4.09	2.27873	10143	5851	4.8	2.27911	10889	6830	4.69
2.27949	14160	8783	3.58	2.27987	13534	9691	4.21	2.28025	13525	9448	4.11	2.28063	10128	5052	4.53	2.281	13200	7868	3.75	2.28138	14970	11384	4.09	2.28176	10146	5859	4.8	2.28214	10903	6843	4.69
2.28252	14188	8808	3.58	2.2829	13448	9601	4.23	2.28328	13491	9419	4.12	2.28366	10147	5067	4.53	2.28403	13220	7858	3.74	2.28441	14988	11401	4.09	2.28479	10158	5877	4.8	2.28517	10911	6852	4.69
2.28555	14219	8839	3.57	2.28593	13516	9661	4.21	2.28631	13501	9420	4.11	2.28669	10141	5063	4.53	2.28706	13222	7840	3.74	2.28744	14968	11379	4.09	2.28782	10129	5848	4.81	2.2882	10889	6827	4.69
2.28858	14126	8750	3.59	2.28896	13495	9628	4.21	2.28934	13489	9400	4.11	2.28972	10147	5072	4.53	2.29009	13248	7845	3.73	2.29047	14957	11366	4.09	2.29085	10096	5814	4.82	2.29123	10908	6847	4.69
2.29161	14163	8799	3.59	2.29199	13427	9555	4.22	2.29237	13446	9368	4.13	2.29275	10159	5088	4.52	2.29313	13247	7835	3.73	2.2935	14944	11351	4.09	2.29388	10096	5819	4.82	2.29426	10899	6837	4.69
2.29465	14168	8810	3.59	2.29503	13484	9627	4.21	2.29541	13410	9331	4.13	2.29578	10171	5105	4.52	2.29616	13255	7818	3.72	2.29654	14871	11280	4.11	2.29692	10095	5816	4.82	2.29729	10891	6827	4.69
2.29768	14144	8778	3.59	2.29806	13509	9668	4.22	2.29844	13374	9292	4.14	2.29882	10175	5111	4.52	2.29919	13255	7818	3.72	2.29957	14848	11251	4.11	2.29995	10124	5845	4.81	2.30033	10908	6847	4.69
2.30071	14118	8754	3.59	2.30109	13487	9629	4.21	2.30147	13350	9257	4.14	2.30185	10175	5109	4.52	2.30222	13227	7807	3.73	2.3026	14814	11217	4.11	2.30298	10153	5872	4.8	2.30336	10903	6839	4.69
2.30374	14150	8792	3.59	2.30412	13593	9731	4.19	2.3045	13313	9227	4.15	2.30488	10178	5106	4.52	2.30525	13183	7762	3.73	2.30563	14828	11236	4.11	2.30601	10159	5883	4.8	2.30639	10911	6839	4.68
2.30677	14136	8782	3.59	2.30715	13612	9741	4.18	2.30753	13282	9203	4.15	2.3079	10198	5127	4.51	2.30828	13134	7736	3.75	2.30867	14804	11217	4.12	2.30905	10163	5884	4.8	2.30942	10895	6810	4.68
2.30981	14109	8763	3.6	2.31019	13643	9762	4.17	2.31057	13177	9094	4.17	2.31094	10208	5131	4.51	2.31132	13111	7726	3.76	2.3117	14831	11253	4.12	2.31208	10172	5893	4.8	2.31245	10900	6815	4.68
2.31284	14060	8720	3.61	2.31322	13743	9865	4.16	2.31359	13110	9031	4.19	2.31397	10203	5127	4.51	2.31435	13096	7742	3.77	2.31473	14850	11286	4.12	2.31511	10184	5911	4.8	2.31548	10875	6788	4.68
2.31587	14086	8749	3.6	2.31625	13877	9996	4.13	2.31662	13153	9068	4.18	2.317	10212	5136	4.51	2.31738	13057	7729	3.78	2.31776	14885	11328	4.12	2.31813	10199	5933	4.8	2.31851	10855	6765	4.69
2.3189	14070	8736	3.61	2.31928	13901	10019	4.13	2.31965	13182	9086	4.17	2.32003	10221	5144	4.51	2.32041	13064	7730	3.78	2.32079	14873	11314	4.12	2.32116	10200	5935	4.8	2.32154	10855	6766	4.69
2.32193	14030	8693	3.61	2.32231	13899	10012	4.13	2.32268	13159	9058	4.17	2.32306	10227	5149	4.5	2.32344	12994	7679	3.8	2.32382	14836	11278	4.13	2.32419	10188	5929	4.8	2.32457	10850	6756	4.69
2.32496	14097	8750	3.6	2.32534	13897	10006	4.13	2.32571	13086	8976	4.18	2.32609	10227	5143	4.5	2.32647	12937	7650	3.81	2.32685	14795	11241	4.14	2.32723	10176	5915	4.8	2.32761	10872	6781	4.68
2.32799	14116	8776	3.6	2.32837	13855	9957	4.13	2.32875	12977	8860	4.2	2.32913	10208	5126	4.51	2.32951	12871	7611	3.83	2.32988	14717	11169	4.15	2.33026	10168	5910	4.81	2.33064	10851	6758	4.69
2.33103	14117	8778	3.6	2.3314	13817	9911	4.13	2.33178	12947	8811	4.19	2.33216	10214	5134	4.51	2.33254	12773	7543	3.86	2.33291	14645	11095	4.16	2.33329	10182	5927	4.81	2.33367	10855	6767	4.69
2.33405	14089	8754	3.6	2.33443	13849	9950	4.13	2.33481	13007	8867	4.18	2.33519	10218	5138	4.51	2.33556	12776	7540	3.86	2.33594	14633	11082	4.16	2.33632	10168	5912	4.81	2.3367	10857	6777	4.69
2.33708	14139	8797	3.59	2.33746	13871	9971	4.13	2.33784	12973	8824	4.18	2.33822	10217	5140	4.51	2.33859	12785	7530	3.85	2.33897	14676	11129	4.16	2.33935	10180	5919	4.8	2.33973	10855	6782	4.69
2.34011	14189	8857	3.59	2.34049	13843	9945	4.13	2.34087	12935	8770	4.18	2.34125	10227	5151	4.5	2.34162	12822	7557	3.84	2.342	14606	11057	4.17	2.34238	10180	5914	4.8	2.34276	10846	6775	4.7
2.34314	14202	8871	3.59	2.34352	13850	9957	4.13	2.3439	12932	8768	4.19	2.34428	10241	5159	4.5	2.34465	12943	7634	3.81	2.34503	14538	10987	4.18	2.34541	10202	5930	4.79	2.34579	10886	6814	4.69
2.34617	14176	8845	3.59	2.34655	13856	9963	4.13	2.34693	12905	8749	4.19	2.34731	10242	5161	4.5	2.34768	12952	7631	3.8	2.34806	14521	10965	4.18	2.34844	10211	5942	4.79	2.34882	10907	6837	4.68
2.3492	14099	8753	3.6	2.34958	13871	9981	4.13	2.34996	12902	8760	4.2	2.35033	10223	5137	4.5	2.35071	12964	7649	3.8	2.35109	14552	10993	4.17	2.35147	10227	5973	4.79	2.35185	10923	6857	4.68
2.35223	14062	8709	3.6	2.35261	13818	9933	4.14	2.35299	12848	8719	4.22	2.35336	10216	5126	4.5	2.35374	12923	7623	3.81	2.35412	14524	10958	4.17	2.3545	10219	5972	4.8	2.35487	10932	6874	4.68
2.35526	14058	8717	3.61	2.35564	13774	9895	4.15	2.35602	12859	8738	4.22	2.35639	10212	5120	4.5	2.35677	13003	7681	3.79	2.35715	14476	10910	4.18	2.35753	10197	5957	4.81	2.3579	10961	6905	4.67
2.35829	14117	8778	3.6	2.35867	13781	9910	4.15	2.35905	12965	8842	4.2	2.35942	10210	5124	4.51	2.3598	13026	7711	3.79	2.36018	14454	10885	4.18	2.36056	10196	5957	4.81	2.36093	10982	6927	4.67
2.36132	14137	8804	3.6	2.3617	13754	9885	4.16	2.36208	12927	8810	4.21	2.36246	10211	5132	4.51	2.36283	13028	7733	3.8	2.36321	14441	10869	4.19	2.36359	10195	5966	4.81	2.36397	10993	6935	4.67
2.36435	14120	8770	3.6	2.36473	13813	9954	4.15	2.36511	12913	8795	4.21	2.36549	10175	5109	4.52	2.36587	13023	7732	3.8	2.36625	14393	10818	4.19	2.36662	10235	6025	4.81	2.367	11019	6964	4.66
2.36739	14074	8718	3.6	2.36776	13822	9960	4.15	2.36814	12938	8816	4.2	2.36852	10150	5093	4.53	2.3689	13040	7762	3.8	2.36928	14382	10807	4.19	2.36965	10261	6059	4.8	2.37003	11025	6971	4.66
2.37042	14036	8671	3.6	2.3708	13812	9935	4.15	2.37118	12946	8830	4.2	2.37155	10127	5079	4.54	2.37193	13090	7819	3.79	2.37231	14452	10865	4.18	2.37269	10237	6034	4.81	2.37306	11040	6989	4.66
2.37345	13996	8644	3.61	2.37383	13775	9892	4.15	2.37421	12971	8867	4.2	2.37458	10118	5073	4.54	2.37496	13149	7852	3.77	2.37534	14420	10832	4.18	2.37572	10201	6001	4.82	2.37609	11034	6979	4.66
2.37648	13946	8616	3.63	2.37686	13667	9785	4.17	2.37724	12961	8871	4.21	2.37761	10096	5025	4.54	2.37799	13135	7832	3.77	2.37837	14414	10828	4.18	2.37875	10201	6002	4.82	2.37912	11017	6963	4.66
2.37951	13952	8609	3.62	2.37989	13552	9663	4.19	2.38026	12915	8825	4.22	2.38064	10087	5018	4.55	2.38102	13182	7868	3.76	2.3814	14437	10845	4.18	2.38178	10217	6029	4.82	2.38215	11022	6972	4.66
2.38254	13972	8637	3.62	2.38292	13514	9616	4.19	2.38329	12848	8755	4.23	2.38367	10079	5003	4.55	2.38405	13183	7876	3.76	2.38443	14405	10818	4.18	2.3848	10242	6064	4.82	2.38518	11032	6984	4.66
2.38557	13996	8654	3.62	2.38595	13529	9622	4.18	2.38632	12807	8711	4.24	2.3867	10084	5002	4.54	2.38708	13199	7896	3.76	2.38746	14337	10750	4.19	2.38783	10244	6068	4.82	2.38821	10998	6943	4.66
2.3886	13997	8654	3.62	2.38898	13546	9643	4.18	2.38936	12760	8661	4.25	2.38973	10085	5005	4.54	2.39011	13189	7911	3.77	2.39049	14251	10661	4.21	2.39087	10250	6070	4.82	2.39125	10998	6948	4.67
2.39163	13994	8641	3.61	2.39201	13595	9687	4.17	2.39239	12704	8622	4.26	2.39277	10082	5003	4.55	2.39315	13257	7977	3.76	2.39352	14317	10726	4.2	2.3939	10246	6060	4.82	2.39428	11007	6960	4.67
2.39467	14001	8658	3.62	2.39504	13492	9579	4.19	2.39542	12697	8623	4.27	2.3958	10068	4986	4.55	2.39618	13355	8065	3.74	2.39655	14300	10717	4.2	2.39693	10264	6079	4.81	2.39731	11010	6966	4.67
2.3977	13961	8634	3.63	2.39807	13450	9525	4.19	2.39845	12689	8617	4.27	2.39883	10066	4978	4.55	2.39921	13400	8092	3.73	2.39958	14301	10723	4.2	2.39996	10276	6101	4.81	2.40034	10988	6941	4.67
2.40072	14009	8689	3.62	2.4011	13474	9552	4.19	2.40148	12683	8611	4.27	2.40186	10070	4977	4.55	2.40223	13412	8089	3.72	2.40261	14241	10664	4.22	2.40299	10286	6111	4.81	2.40337	10978	6932	4.67
2.40375	14016	8699	3.62	2.40413	13501	9594	4.19	2.4045	12636	8564	4.28	2.40488	10089	4992	4.54	2.40526	13509	8128	3.69	2.40564	14239	10656	4.21	2.40602	10266	6089	4.81	2.40639	10967	6920	4.68
2.40678	14016	8709	3.62	2.40716	13466	9569	4.2	2.40753	12673	8600	4.27	2.40791	10083	4985	4.54	2.40829	13568	8143	3.67	2.40867	14180	10599	4.22	2.40904	10270	6095	4.81	2.40942	10978	6936	4.68
2.40981	14073	8758	3.61	2.41019	13542	9661	4.19	2.41056	12631	8542	4.28	2.41094	10076	4978	4.54	2.41132	13534	8110	3.67	2.4117	14187	10606	4.22	2.41207	10265	6087	4.81	2.41245	11006	6966	4.67
2.41284	14053	8750	3.62	2.41322	13461	9584	4.21	2.41359	12611	8523	4.28	2.41397	10069	4968	4.54	2.41435	13505	8101	3.68	2.41473	14201	10620	4.22	2.4151	10231	6046	4.82	2.41548	11023	6984	4.67
2.41587	14098	8798	3.61	2.41624	13469	9599	4.21	2.41662	12607	8541	4.29	2.417	10065	4962	4.54	2.41738	13554	8178	3.68	2.41776	14152	10576	4.23	2.41814	10206	6016	4.83	2.41851	11015	6980	4.67
2.41891	14152	8872	3.61	2.41928	13433	9562	4.22	2.41966	12645	8604	4.29	2.42004	10053	4950	4.55	2.42042	13564	8196	3.68	2.42079	14161	10582	4.23	2.42117	10202	6011	4.83	2.42155	11009	6977	4.67
2.42194	14182	8903	3.6	2.42231	13413	9536	4.22	2.42269	12766	8729	4.27	2.42307	10059	4949	4.54	2.42345	13561	8200	3.68	2.42382	14254	10665	4.21	2.4242	10192	5996	4.83	2.42458	11024	6996	4.67
2.42496	14230	8974	3.6	2.42534	13323	9442	4.23	2.42572	12784	8756	4.27	2.4261	10085	4965	4.53	2.42647	13524	8180	3.69	2.42685	14208	10618	4.21	2.42723	10179	5980	4.83	2.42761	11020	6990	4.67
2.42799	14268	9015	3.6	2.42837	13315	9437	4.24	2.42875	12649	8604	4.29	2.42913	10091	4966	4.53	2.4295	13497	8184	3.71	2.42988	14109	10526	4.23	2.43026	10168	5965	4.83	2.43064	11009	6978	4.67
2.43102	14294	9047	3.6	2.4314	13264	9390	4.25	2.43178	12598	8540	4.3	2.43216	10127	4979	4.51	2.43253	13469	8185	3.72	2.43291	14126	10541	4.23	2.43329	10162	5968	4.84	2.43367	11013	6994	4.68
2.43405	14272	9020	3.6	2.43443	13255	9378	4.25	2.43481	12591	8523	4.29	2.43519	10130	4972	4.51	2.43556	13408	8147	3.74	2.43594	14110	10524	4.23	2.43632	10166	5979	4.84	2.4367	11017	7001	4.68
2.43708	14300	9057	3.6	2.43746	13239	9373	4.26	2.43784	12644	8577	4.28	2.43822	10125	4971	4.51	2.43859	13388	8132	3.74	2.43897	14153	10558	4.22	2.43935	10178	5995	4.84	2.43973	11030	7017	4.68
2.44011	14343	9109	3.59	2.44049	13180	9313	4.27	2.44087	12677	8630	4.28	2.44124	10097	4963	4.53	2.44162	13355	8114	3.75	2.442	14117	10521	4.23	2.44238	10192	6001	4.83	2.44275	11040	7030	4.67
2.44314	14326	9086	3.59	2.44352	13108	9243	4.28	2.4439	12709	8650	4.27	2.44427	10088	4961	4.53	2.44465	13296	8057	3.76	2.44503	14124	10525	4.22	2.44541	10168	5972	4.83	2.44578	11031	7018	4.67
2.44617	14309	9080	3.6	2.44655	12898	9049	4.33	2.44693	12692	8628	4.27	2.4473	10080	4959	4.53	2.44768	13223	7998	3.78	2.44806	14087	10485	4.23	2.44844	10175	5978	4.83	2.44881	11035	7020	4.67
2.4492	14347	9137	3.6	2.44958	12876	9031	4.34	2.44996	12686	8610	4.27	2.45033	10088	4969	4.53	2.45071	13222	7996	3.78	2.45109	14071	10469	4.23	2.45147	10191	5997	4.83	2.45184	11051	7031	4.67
2.45223	14346	9139	3.6	2.45261	12894	9045	4.33	2.45298	12667	8579	4.27	2.45336	10104	4981	4.53	2.45374	13353	8097	3.75	2.45412	14052	10448	4.23	2.4545	10179	5989	4.83	2.45487	11054	7034	4.67
2.45527	14303	9102	3.61	2.45565	12887	9039	4.33	2.45602	12685	8595	4.27	2.4564	10141	5009	4.51	2.45678	13374	8138	3.75	2.45716	14083	10479	4.23	2.45753	10157	5973	4.84	2.45791	11062	7045	4.67
2.4583	14293	9104	3.61	2.45868	12834	8974	4.34	2.45906	12641	8543	4.27	2.45943	10150	5019	4.51	2.45981	13457	8225	3.74	2.46019	14018	10413	4.24	2.46057	10177	5990	4.84	2.46094	11069	7056	4.67
2.46133	14308	9135	3.61	2.46171	12874	9002	4.32	2.46209	12610	8509	4.27	2.46246	10154	5018	4.51	2.46284	13500	8273	3.73	2.46322	14026	10411	4.23	2.4636	10202	6024	4.83	2.46397	11058	7043	4.67
2.46436	14308	9119	3.61	2.46474	12905	9036	4.32	2.46512	12594	8492	4.28	2.46549	10159	5018	4.5	2.46587	13493	8265	3.73	2.46625	14096	10480	4.22	2.46663	10213	6032	4.83	2.467	11067	7057	4.67
2.46739	14303	9102	3.61	2.46777	12913	9038	4.31	2.46814	12599	8511	4.28	2.46852	10161	5018	4.5	2.4689	13527	8275	3.72	2.46928	14159	10538	4.21	2.46966	10228	6049	4.82	2.47003	11040	7028	4.67
2.47042	14283	9080	3.61	2.4708	12942	9070	4.31	2.47117	12660	8571	4.27	2.47155	10160	5016	4.5	2.47193	13723	8371	3.66	2.47231	14191	10565	4.2	2.47268	10257	6088	4.82	2.47306	11014	7006	4.68
2.47345	14293	9092	3.61	2.47383	12948	9066	4.3	2.4742	12664	8579	4.27	2.47458	10163	5015	4.5	2.47496	13793	8440	3.65	2.47534	14156	10526	4.2	2.47571	10286	6131	4.82	2.47609	11047	7045	4.68
2.47648	14277	9076	3.61	2.47686	12877	8986	4.31	2.47723	12660	8563	4.27	2.47761	10156	5006	4.5	2.47799	13826	8477	3.64	2.47837	14109	10480	4.21	2.47874	10304	6148	4.81	2.47912	11031	7029	4.68
2.47951	14273	9068	3.61	2.47989	12854	8949	4.31	2.48026	12665	8560	4.26	2.48064	10157	5004	4.5	2.48102	13784	8431	3.65	2.4814	14141	10508	4.2	2.48177	10308	6151	4.81	2.48215	11028	7027	4.68
2.48254	14240	9026	3.61	2.48291	12833	8924	4.31	2.48329	12635	8524	4.27	2.48367	10148	4994	4.5	2.48405	13793	8437	3.65	2.48442	14222	10585	4.19	2.4848	10325	6175	4.81	2.48518	11033	7031	4.68
2.48557	14274	9050	3.6	2.48594	12900	8990	4.3	2.48632	12632	8512	4.26	2.4867	10135	4980	4.51	2.48708	13782	8426	3.65	2.48745	14204	10560	4.19	2.48783	10352	6205	4.8	2.48821	11009	7002	4.68
2.4886	14332	9096	3.59	2.48897	12977	9084	4.29	2.48935	12617	8488	4.26	2.48973	10125	4969	4.51	2.49011	13708	8360	3.66	2.49048	14173	10534	4.2	2.49086	10387	6249	4.8	2.49124	10998	6994	4.69
2.49163	14381	9141	3.58	2.49201	13000	9118	4.29	2.49239	12593	8458	4.26	2.49276	10121	4964	4.51	2.49314	13672	8350	3.68	2.49352	14126	10486	4.2	2.4939	10384	6246	4.8	2.49427	11007	7006	4.69
2.49466	14369	9133	3.59	2.49504	13091	9219	4.28	2.49541	12600	8447	4.26	2.49579	10115	4955	4.51	2.49617	13635	8322	3.68	2.49655	14046	10410	4.22	2.49692	10389	6261	4.8	2.4973	10995	6999	4.69
2.49769	14423	9181	3.58	2.49807	13078	9199	4.28	2.49844	12576	8413	4.26	2.49882	10109	4946	4.51	2.4992	13553	8250	3.7	2.49958	13980	10338	4.23	2.49995	10392	6260	4.8	2.50033	11004	7012	4.69
2.50072	14472	9226	3.57	2.5011	13086	9210	4.28	2.50147	12563	8400	4.26	2.50185	10105	4943	4.51	2.50223	13505	8191	3.71	2.50261	13964	10319	4.23	2.50298	10400	6266	4.79	2.50336	11036	7044	4.68
2.50375	14546	9312	3.56	2.50413	13081	9203	4.28	2.5045	12574	8418	4.26	2.50488	10107	4942	4.51	2.50526	13520	8185	3.7	2.50564	13929	10298	4.24	2.50601	10397	6270	4.8	2.50639	11055	7061	4.68
2.50678	14548	9332	3.56	2.50715	13066	9189	4.28	2.50753	12662	8514	4.25	2.50791	10098	4932	4.52	2.50829	13507	8181	3.7	2.50867	13925	10298	4.25	2.50905	10389	6257	4.8	2.50942	11062	7065	4.67
2.50981	14524	9308	3.57	2.51019	13013	9128	4.29	2.51057	12721	8588	4.24	2.51095	10091	4926	4.52	2.51133	13497	8184	3.71	2.5117	13832	10209	4.26	2.51208	10380	6261	4.81	2.51246	11076	7079	4.67
2.51284	14552	9318	3.56	2.51322	13018	9120	4.28	2.5136	12720	8593	4.24	2.51398	10091	4931	4.52	2.51436	13536	8225	3.7	2.51473	13859	10234	4.26	2.51511	10382	6262	4.8	2.51549	11100	7102	4.66
2.51587	14627	9402	3.55	2.51625	13019	9106	4.28	2.51663	12713	8573	4.24	2.51701	10087	4930	4.52	2.51738	13540	8223	3.7	2.51776	13925	10302	4.25	2.51814	10355	6218	4.81	2.51852	11138	7140	4.65
2.5189	14716	9509	3.54	2.51928	13034	9112	4.27	2.51966	12726	8588	4.24	2.52004	10096	4935	4.52	2.52041	13472	8164	3.71	2.52079	13943	10326	4.25	2.52117	10351	6217	4.81	2.52155	11116	7111	4.66
2.52193	14613	9431	3.56	2.52231	13130	9211	4.25	2.52269	12735	8614	4.24	2.52307	10104	4946	4.52	2.52345	13472	8157	3.71	2.52383	13893	10268	4.25	2.5242	10352	6227	4.81	2.52458	11120	7108	4.65
2.52497	14611	9424	3.56	2.52534	13095	9170	4.26	2.52572	12678	8544	4.25	2.5261	10107	4955	4.52	2.52648	13516	8207	3.71	2.52685	13824	10191	4.26	2.52723	10354	6229	4.81	2.52761	11134	7116	4.65
2.528	14605	9401	3.56	2.52837	13100	9172	4.25	2.52875	12619	8479	4.26	2.52913	10104	4954	4.52	2.52951	13521	8216	3.71	2.52988	13803	10167	4.26	2.53026	10349	6227	4.81	2.53064	11116	7096	4.65
2.53103	14617	9409	3.56	2.5314	13150	9220	4.24	2.53178	12582	8439	4.26	2.53216	10101	4951	4.52	2.53254	13531	8225	3.7	2.53291	13793	10150	4.26	2.53329	10380	6260	4.81	2.53367	11126	7109	4.65
2.53405	14612	9409	3.56	2.53443	13221	9302	4.24	2.53481	12589	8462	4.27	2.53519	10095	4946	4.52	2.53557	13573	8260	3.69	2.53595	13759	10105	4.26	2.53633	10410	6288	4.8	2.5367	11134	7118	4.65
2.53709	14724	9531	3.55	2.53747	13233	9327	4.24	2.53784	12644	8531	4.26	2.53822	10096	4948	4.52	2.5386	13616	8301	3.69	2.53898	13748	10089	4.26	2.53935	10432	6318	4.79	2.53973	11133	7123	4.65
2.54012	14765	9569	3.54	2.5405	13229	9344	4.25	2.54087	12650	8540	4.26	2.54125	10091	4949	4.52	2.54163	13636	8322	3.68	2.54201	13728	10073	4.27	2.54238	10414	6294	4.8	2.54276	11119	7110	4.65
2.54315	14781	9597	3.54	2.54353	13190	9304	4.26	2.5439	12712	8606	4.25	2.54428	10086	4954	4.53	2.54466	13652	8368	3.69	2.54504	13739	10080	4.26	2.54541	10442	6322	4.79	2.54579	11129	7120	4.65
2.54618	14710	9532	3.55	2.54655	13148	9250	4.26	2.54694	12749	8655	4.25	2.54732	10063	4937	4.54	2.5477	13641	8362	3.69	2.54807	13705	10040	4.26	2.54845	10453	6327	4.78	2.54883	11128	7127	4.66
2.54922	14652	9455	3.55	2.54959	13148	9257	4.26	2.54997	12764	8684	4.25	2.55035	10069	4944	4.54	2.55073	13628	8343	3.69	2.5511	13704	10036	4.26	2.55148	10457	6328	4.78	2.55186	11140	7144	4.65
2.55224	14695	9494	3.55	2.55262	13152	9273	4.27	2.553	12735	8648	4.26	2.55338	10068	4946	4.54	2.55376	13627	8332	3.69	2.55413	13658	9987	4.27	2.55451	10441	6314	4.78	2.55489	11126	7131	4.66
2.55527	14715	9504	3.54	2.55565	13110	9246	4.28	2.55603	12717	8622	4.26	2.55641	10066	4944	4.54	2.55678	13682	8379	3.68	2.55716	13657	9987	4.27	2.55754	10441	6303	4.78	2.55792	11120	7121	4.66
2.5583	14707	9475	3.54	2.55868	13161	9302	4.27	2.55906	12730	8635	4.25	2.55944	10070	4944	4.54	2.55981	13770	8445	3.66	2.56019	13633	9966	4.28	2.56057	10428	6277	4.78	2.56095	11100	7100	4.66
2.56133	14705	9482	3.54	2.56171	13114	9261	4.29	2.56209	12733	8642	4.26	2.56247	10069	4949	4.54	2.56284	13855	8510	3.64	2.56322	13617	9954	4.28	2.5636	10448	6293	4.77	2.56398	11066	7062	4.67
2.56436	14699	9467	3.54	2.56474	13106	9264	4.29	2.56512	12721	8641	4.26	2.5655	10069	4953	4.54	2.56587	13858	8517	3.64	2.56625	13614	9951	4.28	2.56663	10480	6331	4.76	2.56701	11068	7056	4.67
2.56739	14651	9414	3.54	2.56777	13093	9256	4.3	2.56815	12769	8690	4.25	2.56853	10065	4951	4.54	2.5689	13837	8500	3.64	2.56928	13552	9892	4.3	2.56966	10469	6325	4.77	2.57004	11056	7035	4.67
2.57042	14616	9372	3.55	2.5708	13026	9182	4.31	2.57118	12802	8738	4.25	2.57155	10065	4954	4.54	2.57193	13837	8515	3.65	2.57231	13634	9975	4.28	2.57269	10407	6279	4.79	2.57306	11039	7017	4.67
2.57345	14613	9356	3.54	2.57383	12977	9127	4.31	2.57421	12775	8718	4.26	2.57458	10063	4954	4.54	2.57496	13861	8542	3.65	2.57534	13684	10035	4.28	2.57572	10368	6243	4.81	2.57609	11006	6988	4.68
2.57648	14655	9399	3.54	2.57686	12871	9011	4.33	2.57724	12772	8710	4.26	2.57761	10065	4955	4.54	2.57799	13866	8567	3.65	2.57837	13648	9995	4.28	2.57875	10391	6272	4.8	2.57912	10975	6949	4.68
2.57951	14818	9556	3.51	2.57989	12869	9010	4.33	2.58026	12769	8717	4.26	2.58065	10070	4960	4.54	2.58102	13865	8561	3.65	2.5814	13668	10013	4.28	2.58178	10416	6298	4.8	2.58216	10987	6966	4.68
2.58254	14836	9578	3.51	2.58292	12755	8895	4.35	2.5833	12853	8814	4.25	2.58368	10077	4967	4.54	2.58406	13822	8511	3.65	2.58444	13691	10034	4.27	2.58481	10449	6332	4.79	2.58519	10982	6962	4.68
2.58558	14841	9581	3.51	2.58595	12735	8871	4.35	2.58633	12761	8724	4.27	2.58671	10072	4964	4.54	2.58709	13771	8449	3.66	2.58747	13668	10011	4.28	2.58784	10422	6291	4.79	2.58822	11008	6988	4.68
2.58861	14826	9548	3.51	2.58898	12791	8937	4.35	2.58936	12756	8722	4.27	2.58974	10069	4958	4.54	2.59012	13734	8428	3.67	2.5905	13610	9951	4.29	2.59087	10416	6266	4.78	2.59125	11040	7022	4.67
2.59164	14896	9605	3.49	2.59201	12764	8917	4.36	2.59239	12792	8759	4.27	2.59277	10068	4959	4.54	2.59315	13715	8425	3.68	2.59352	13564	9889	4.29	2.5939	10461	6316	4.77	2.59428	11020	6999	4.67
2.59467	14913	9632	3.49	2.59504	12785	8941	4.35	2.59542	12870	8849	4.26	2.5958	10076	4962	4.54	2.59618	13696	8422	3.68	2.59655	13520	9855	4.3	2.59693	10468	6319	4.77	2.59731	11025	7004	4.67
2.5977	14986	9694	3.48	2.59807	12793	8950	4.35	2.59845	12915	8904	4.25	2.59883	10077	4964	4.54	2.59921	13689	8437	3.69	2.59958	13500	9841	4.31	2.59997	10468	6312	4.76	2.60034	11015	6994	4.68
2.60073	15019	9728	3.48	2.60111	12702	8847	4.37	2.60148	12905	8902	4.26	2.60186	10077	4967	4.54	2.60224	13694	8431	3.69	2.60262	13517	9863	4.3	2.60299	10439	6272	4.77	2.60337	11007	6986	4.68
2.60376	15015	9709	3.47	2.60414	12682	8826	4.37	2.60451	12899	8903	4.26	2.60489	10083	4971	4.54	2.60527	13658	8393	3.69	2.60565	13559	9907	4.3	2.60602	10464	6290	4.76	2.6064	11031	7011	4.67
2.60679	15043	9726	3.47	2.60717	12637	8772	4.37	2.60754	12926	8927	4.26	2.60792	10089	4978	4.53	2.6083	13716	8431	3.68	2.60868	13613	9965	4.29	2.60906	10447	6272	4.76	2.60944	11018	6995	4.67
2.60982	15133	9807	3.45	2.6102	12582	8702	4.38	2.61058	12960	8952	4.25	2.61095	10083	4982	4.54	2.61133	13779	8455	3.66	2.61171	13652	10004	4.28	2.61209	10454	6290	4.77	2.61246	11017	6996	4.67
2.61285	15173	9851	3.45	2.61323	12737	8860	4.35	2.61361	12948	8935	4.25	2.61398	10096	4985	4.53	2.61436	13762	8444	3.66	2.61474	13648	10007	4.29	2.61512	10495	6348	4.76	2.61549	11049	7030	4.67
2.61588	15210	9897	3.45	2.61626	12817	8943	4.33	2.61664	12888	8873	4.26	2.61701	10107	4991	4.53	2.61739	13710	8412	3.68	2.61777	13598	9959	4.3	2.61815	10512	6357	4.75	2.61852	11047	7027	4.67
2.61891	15233	9912	3.44	2.61929	12823	8945	4.33	2.61967	12993	8972	4.23	2.62004	10123	5007	4.52	2.62042	13753	8467	3.67	2.6208	13528	9896	4.31	2.62118	10505	6352	4.76	2.62155	11014	6995	4.68
2.62194	15206	9903	3.45	2.62232	12780	8888	4.33	2.62269	13033	9027	4.23	2.62307	10140	5026	4.52	2.62345	13660	8378	3.69	2.62383	13475	9847	4.33	2.62421	10520	6365	4.75	2.62458	11046	7027	4.67
2.62497	15322	10009	3.43	2.62535	12698	8788	4.34	2.62572	13017	9020	4.24	2.6261	10132	5025	4.52	2.62648	13639	8326	3.68	2.62686	13399	9771	4.34	2.62723	10549	6398	4.74	2.62761	11051	7042	4.67
2.628	15280	9964	3.43	2.62838	12661	8738	4.34	2.62875	13044	9066	4.24	2.62914	10133	5030	4.52	2.62951	13676	8329	3.67	2.62989	13391	9771	4.35	2.63027	10567	6412	4.74	2.63065	11044	7045	4.68
2.63103	15183	9868	3.45	2.63141	12546	8603	4.36	2.63179	13039	9069	4.25	2.63217	10141	5036	4.52	2.63254	13610	8269	3.68	2.63292	13397	9786	4.35	2.6333	10575	6414	4.73	2.63368	11055	7064	4.68
2.63406	15197	9865	3.44	2.63444	12526	8576	4.36	2.63482	12973	9014	4.26	2.6352	10147	5044	4.52	2.63558	13554	8220	3.69	2.63595	13343	9738	4.36	2.63633	10568	6406	4.73	2.63671	11050	7057	4.68
2.6371	15208	9859	3.44	2.63747	12567	8626	4.35	2.63785	12965	9009	4.27	2.63823	10159	5053	4.51	2.63861	13553	8231	3.7	2.63898	13385	9779	4.35	2.63936	10591	6429	4.73	2.63974	11066	7068	4.67
2.64013	15196	9839	3.44	2.6405	12565	8618	4.35	2.64088	13039	9084	4.25	2.64126	10159	5051	4.51	2.64164	13542	8214	3.7	2.64201	13302	9698	4.37	2.64239	10577	6420	4.73	2.64277	11054	7058	4.68
2.64315	15099	9753	3.45	2.64353	12461	8508	4.37	2.64391	13057	9096	4.25	2.64429	10153	5046	4.52	2.64466	13535	8197	3.69	2.64504	13265	9667	4.38	2.64542	10565	6413	4.74	2.6458	11061	7068	4.68
2.64618	15093	9745	3.45	2.64656	12500	8551	4.36	2.64694	13018	9050	4.25	2.64732	10147	5040	4.52	2.64769	13518	8185	3.7	2.64807	13224	9628	4.39	2.64845	10565	6415	4.74	2.64883	11042	7053	4.68
2.64921	15027	9671	3.46	2.64959	12481	8536	4.37	2.64997	12998	9022	4.25	2.65035	10150	5038	4.52	2.65073	13475	8145	3.71	2.65111	13194	9595	4.39	2.65148	10595	6449	4.73	2.65186	11005	7014	4.69
2.65225	14970	9609	3.47	2.65262	12459	8510	4.37	2.653	13064	9096	4.24	2.65338	10152	5038	4.51	2.65376	13456	8126	3.71	2.65414	13161	9565	4.4	2.65451	10571	6418	4.74	2.65489	11022	7033	4.69
2.65528	14946	9580	3.47	2.65566	12503	8554	4.36	2.65604	13056	9092	4.25	2.65641	10168	5050	4.51	2.65679	13438	8096	3.71	2.65717	13132	9539	4.41	2.65755	10560	6404	4.74	2.65792	11042	7054	4.68
2.65831	14898	9534	3.48	2.65869	12435	8479	4.37	2.65907	13104	9130	4.23	2.65944	10177	5059	4.51	2.65982	13359	8017	3.72	2.6602	13087	9497	4.42	2.66058	10597	6454	4.73	2.66095	11012	7022	4.69
2.66134	14899	9532	3.47	2.66172	12385	8416	4.38	2.6621	13156	9181	4.22	2.66248	10181	5065	4.5	2.66285	13276	7953	3.74	2.66323	13137	9547	4.41	2.66361	10607	6460	4.73	2.66399	11038	7051	4.68
2.66437	14952	9605	3.47	2.66476	12462	8507	4.37	2.66513	13121	9162	4.24	2.66551	10184	5066	4.5	2.66589	13268	7939	3.74	2.66627	13116	9521	4.41	2.66664	10576	6417	4.73	2.66702	11046	7056	4.68
2.66741	14944	9591	3.47	2.66779	12481	8530	4.37	2.66816	13107	9152	4.24	2.66854	10185	5067	4.5	2.66892	13235	7924	3.75	2.6693	13118	9533	4.42	2.66967	10538	6379	4.74	2.67005	11059	7065	4.68
2.67044	14927	9551	3.47	2.67081	12481	8532	4.37	2.67119	13086	9138	4.25	2.67157	10195	5082	4.5	2.67195	13215	7912	3.76	2.67233	13110	9524	4.42	2.67271	10548	6384	4.74	2.67308	11060	7069	4.68
2.67347	14891	9494	3.47	2.67385	12427	8467	4.37	2.67423	13216	9254	4.22	2.6746	10211	5098	4.5	2.67498	13202	7903	3.76	2.67536	13071	9474	4.42	2.67574	10545	6379	4.74	2.67611	11027	7034	4.69
2.6765	14856	9478	3.48	2.67688	12402	8436	4.38	2.67726	13156	9196	4.23	2.67763	10214	5101	4.5	2.67801	13154	7861	3.77	2.67839	13076	9470	4.41	2.67877	10536	6362	4.74	2.67914	11027	7030	4.68
2.67953	14855	9470	3.48	2.67991	12358	8385	4.38	2.68028	13161	9200	4.23	2.68066	10227	5115	4.49	2.68104	13107	7820	3.78	2.68142	13013	9402	4.42	2.6818	10527	6355	4.74	2.68217	11042	7038	4.68
2.68256	14780	9393	3.49	2.68294	12309	8327	4.39	2.68331	13176	9211	4.22	2.68369	10231	5116	4.49	2.68407	13092	7802	3.78	2.68445	13059	9441	4.41	2.68482	10516	6343	4.74	2.6852	11034	7029	4.68
2.68559	14797	9424	3.49	2.68597	12290	8305	4.39	2.68634	13094	9135	4.24	2.68672	10239	5128	4.49	2.6871	13116	7816	3.78	2.68748	12979	9362	4.43	2.68785	10523	6353	4.74	2.68823	11014	7006	4.68
2.68862	14787	9432	3.49	2.689	12323	8339	4.39	2.68937	13071	9106	4.24	2.68975	10237	5132	4.49	2.69013	13111	7814	3.78	2.69051	12932	9310	4.43	2.69088	10535	6372	4.74	2.69126	11005	6990	4.68
2.69165	14851	9507	3.49	2.69203	12277	8286	4.39	2.6924	13161	9188	4.22	2.69278	10243	5146	4.49	2.69316	13129	7814	3.77	2.69354	12943	9306	4.42	2.69391	10550	6387	4.74	2.69429	11018	7004	4.68
2.69468	14937	9598	3.48	2.69505	12307	8323	4.39	2.69543	13151	9168	4.22	2.69581	10250	5154	4.49	2.69619	13159	7849	3.77	2.69656	12941	9306	4.42	2.69694	10537	6369	4.74	2.69732	11035	7014	4.67
2.69771	14922	9591	3.48	2.69808	12396	8412	4.37	2.69846	13158	9166	4.21	2.69884	10257	5161	4.49	2.69922	13158	7868	3.77	2.69959	12968	9323	4.41	2.69997	10580	6417	4.73	2.70035	11026	7004	4.67
2.70074	14938	9617	3.48	2.70111	12409	8427	4.37	2.70149	13107	9122	4.23	2.70187	10247	5152	4.49	2.70225	13127	7841	3.78	2.70262	12937	9279	4.41	2.703	10583	6416	4.73	2.70338	11036	7012	4.67
2.70377	14997	9685	3.47	2.70414	12344	8364	4.38	2.70452	13097	9121	4.23	2.7049	10233	5136	4.5	2.70528	13084	7802	3.79	2.70565	13023	9348	4.39	2.70603	10557	6380	4.73	2.70641	11014	6989	4.67
2.70679	15001	9695	3.48	2.70717	12336	8362	4.39	2.70755	13087	9122	4.24	2.70793	10237	5146	4.5	2.70831	13055	7776	3.79	2.70868	12947	9268	4.4	2.70906	10540	6360	4.73	2.70944	11007	6985	4.68
2.70982	14992	9690	3.48	2.7102	12245	8255	4.4	2.71058	13097	9124	4.23	2.71096	10244	5156	4.49	2.71133	13063	7790	3.79	2.71171	12900	9218	4.41	2.71209	10526	6346	4.74	2.71247	11017	7003	4.68
2.71285	15066	9747	3.46	2.71323	12197	8191	4.4	2.71361	13084	9111	4.24	2.71399	10250	5162	4.49	2.71436	13082	7815	3.79	2.71474	12850	9165	4.42	2.71512	10525	6355	4.74	2.7155	11007	6999	4.68
2.71588	15113	9800	3.46	2.71626	12182	8168	4.4	2.71664	13109	9142	4.23	2.71702	10251	5159	4.49	2.71739	13069	7811	3.8	2.71777	12901	9206	4.4	2.71815	10519	6355	4.75	2.71853	10992	6987	4.69
2.71891	15110	9790	3.46	2.71929	12245	8247	4.4	2.71967	13157	9177	4.22	2.72005	10245	5152	4.49	2.72042	13044	7803	3.81	2.7208	12928	9223	4.39	2.72118	10517	6355	4.75	2.72156	11006	7013	4.69
2.72194	15067	9742	3.46	2.72232	12251	8269	4.4	2.7227	13174	9203	4.22	2.72307	10240	5144	4.49	2.72345	13047	7825	3.81	2.72383	12959	9240	4.38	2.72421	10512	6355	4.75	2.72459	11029	7028	4.68
2.72497	15026	9692	3.47	2.72535	12143	8157	4.42	2.72573	13110	9156	4.24	2.72611	10235	5140	4.5	2.72649	13026	7825	3.82	2.72687	12890	9172	4.39	2.72725	10516	6359	4.75	2.72762	11040	7033	4.68
2.72801	14984	9655	3.47	2.72839	12116	8130	4.43	2.72876	13145	9187	4.23	2.72914	10233	5135	4.5	2.72952	12979	7782	3.83	2.7299	12850	9125	4.4	2.73028	10509	6356	4.75	2.73066	11037	7026	4.67
2.73104	14995	9672	3.47	2.73142	12150	8168	4.42	2.7318	13125	9170	4.24	2.73218	10232	5140	4.5	2.73255	12925	7735	3.84	2.73293	12804	9072	4.4	2.73331	10471	6326	4.77	2.73369	10996	6975	4.68
2.73407	15001	9679	3.47	2.73445	12175	8190	4.42	2.73483	13167	9206	4.23	2.73521	10226	5138	4.5	2.73559	12889	7713	3.85	2.73597	12808	9075	4.4	2.73634	10485	6345	4.77	2.73672	11028	7007	4.67
2.73711	15021	9699	3.47	2.73748	12213	8217	4.4	2.73786	13140	9173	4.23	2.73824	10224	5137	4.5	2.73862	12894	7715	3.85	2.73899	12797	9057	4.4	2.73937	10480	6338	4.77	2.73975	11075	7051	4.66
2.74014	14936	9611	3.48	2.74051	12182	8174	4.4	2.74089	13173	9212	4.23	2.74127	10221	5133	4.5	2.74165	12887	7706	3.85	2.74202	12793	9043	4.4	2.7424	10517	6387	4.76	2.74278	11074	7043	4.66
2.74317	15057	9745	3.47	2.74354	12158	8154	4.41	2.74392	13275	9310	4.2	2.7443	10212	5122	4.5	2.74468	12933	7737	3.84	2.74505	12817	9069	4.39	2.74543	10529	6393	4.76	2.74581	11073	7042	4.66
2.7462	15090	9786	3.46	2.74657	12096	8091	4.42	2.74695	13291	9329	4.2	2.74733	10206	5111	4.5	2.74771	13033	7812	3.81	2.74808	12846	9101	4.39	2.74846	10532	6396	4.76	2.74884	11083	7046	4.65
2.74922	15061	9777	3.47	2.7496	12080	8069	4.43	2.74998	13311	9350	4.2	2.75036	10215	5121	4.5	2.75074	13035	7825	3.82	2.75112	12861	9128	4.39	2.75149	10531	6395	4.76	2.75187	11133	7096	4.64
2.75226	15054	9785	3.48	2.75264	12053	8048	4.43	2.75301	13338	9382	4.2	2.7534	10234	5144	4.5	2.75377	13048	7839	3.81	2.75415	12880	9145	4.39	2.75453	10518	6376	4.76	2.75491	11156	7124	4.63
2.75529	15099	9842	3.47	2.75567	12074	8081	4.44	2.75605	13368	9398	4.19	2.75642	10227	5140	4.5	2.7568	13067	7864	3.81	2.75718	12910	9167	4.38	2.75756	10541	6397	4.75	2.75794	11167	7140	4.63
2.75832	15054	9798	3.48	2.7587	12013	8022	4.45	2.75908	13337	9367	4.19	2.75945	10227	5143	4.5	2.75983	13098	7870	3.8	2.76021	12929	9188	4.37	2.76059	10569	6430	4.74	2.76096	11145	7111	4.64
2.76135	15061	9792	3.48	2.76173	12030	8041	4.45	2.76211	13328	9368	4.2	2.76249	10229	5142	4.5	2.76287	13090	7850	3.8	2.76324	12924	9182	4.37	2.76362	10609	6476	4.74	2.764	11133	7095	4.64
2.76438	15059	9789	3.48	2.76477	11991	7992	4.45	2.76514	13430	9478	4.18	2.76552	10229	5140	4.5	2.7659	13077	7843	3.8	2.76628	12923	9181	4.38	2.76665	10638	6517	4.73	2.76703	11138	7094	4.63
2.76742	15005	9742	3.49	2.7678	11981	7993	4.46	2.76818	13406	9450	4.18	2.76856	10223	5131	4.5	2.76893	13063	7836	3.81	2.76931	12916	9175	4.38	2.76969	10649	6537	4.73	2.77007	11119	7073	4.64
2.77045	14914	9648	3.5	2.77083	12021	8050	4.46	2.77121	13514	9548	4.16	2.77159	10252	5148	4.49	2.77196	13053	7810	3.8	2.77234	12929	9188	4.37	2.77272	10684	6574	4.72	2.7731	11132	7088	4.63
2.77348	14948	9698	3.5	2.77386	12121	8157	4.44	2.77424	13514	9553	4.16	2.77461	10257	5140	4.48	2.77499	13124	7853	3.78	2.77537	12966	9237	4.37	2.77575	10650	6532	4.73	2.77613	11100	7059	4.65
2.77651	15038	9796	3.49	2.77689	12092	8132	4.45	2.77727	13592	9623	4.15	2.77764	10262	5142	4.48	2.77802	13142	7866	3.78	2.7784	12990	9255	4.37	2.77878	10646	6532	4.73	2.77915	11085	7046	4.65
2.77954	15174	9919	3.46	2.77992	12082	8127	4.45	2.7803	13611	9647	4.14	2.78067	10244	5122	4.48	2.78105	13153	7886	3.78	2.78143	12983	9255	4.37	2.78181	10667	6550	4.73	2.78218	11096	7065	4.65
2.78257	15149	9898	3.47	2.78295	11948	7970	4.47	2.78333	13529	9565	4.16	2.7837	10248	5128	4.48	2.78408	13128	7869	3.79	2.78446	12994	9263	4.37	2.78484	10674	6552	4.72	2.78521	11121	7096	4.65
2.7856	15101	9861	3.48	2.78598	11872	7875	4.48	2.78635	13480	9514	4.17	2.78673	10246	5121	4.48	2.78711	13130	7875	3.79	2.78749	12996	9254	4.36	2.78787	10655	6526	4.72	2.78824	11159	7142	4.64
2.78863	15120	9882	3.48	2.78901	11919	7936	4.47	2.78938	13489	9510	4.16	2.78976	10267	5133	4.47	2.79014	13138	7889	3.79	2.79052	12993	9250	4.36	2.79089	10648	6518	4.73	2.79127	11159	7147	4.64
2.79166	15088	9861	3.48	2.79204	11959	7990	4.47	2.79241	13471	9499	4.17	2.79279	10263	5130	4.48	2.79317	13135	7880	3.79	2.79355	13004	9261	4.36	2.79392	10597	6468	4.74	2.7943	11140	7123	4.65
2.79469	15107	9885	3.48	2.79507	12013	8050	4.46	2.79544	13489	9516	4.16	2.79582	10247	5114	4.48	2.7962	13144	7880	3.78	2.79658	13027	9286	4.36	2.79695	10602	6478	4.74	2.79733	11107	7091	4.65
2.79772	15111	9892	3.48	2.7981	11965	7999	4.47	2.79847	13470	9495	4.16	2.79885	10242	5107	4.48	2.79923	13140	7862	3.78	2.79961	13097	9371	4.35	2.79998	10618	6495	4.74	2.80036	11114	7102	4.65
2.80075	15079	9868	3.49	2.80112	11975	8019	4.47	2.8015	13553	9569	4.15	2.80188	10241	5103	4.48	2.80226	13072	7789	3.79	2.80263	13133	9414	4.35	2.80301	10618	6488	4.73	2.80339	11109	7104	4.66
2.80378	15041	9817	3.49	2.80415	11937	7973	4.48	2.80453	13648	9654	4.12	2.80491	10237	5093	4.48	2.80529	13043	7766	3.8	2.80566	13148	9443	4.35	2.80604	10618	6489	4.73	2.80642	11108	7101	4.66
2.80681	15002	9795	3.5	2.80718	11942	7984	4.48	2.80756	13588	9592	4.13	2.80794	10237	5089	4.48	2.80832	13052	7793	3.8	2.80869	13180	9487	4.35	2.80907	10650	6522	4.73	2.80945	11131	7135	4.66
2.80984	15087	9887	3.49	2.81021	11873	7900	4.49	2.81059	13572	9578	4.14	2.81097	10234	5077	4.48	2.81135	13051	7791	3.8	2.81172	13196	9508	4.35	2.8121	10613	6477	4.73	2.81248	11108	7115	4.66
2.81286	15137	9939	3.49	2.81324	11912	7942	4.48	2.81362	13622	9610	4.12	2.814	10234	5071	4.48	2.81438	13049	7784	3.8	2.81475	13177	9486	4.35	2.81513	10564	6421	4.74	2.81551	11083	7096	4.67
2.81589	15063	9877	3.5	2.81627	11932	7960	4.48	2.81665	13613	9597	4.12	2.81703	10224	5051	4.48	2.8174	13089	7848	3.8	2.81778	13150	9460	4.36	2.81816	10539	6389	4.75	2.81854	11076	7085	4.67
2.81892	14995	9823	3.51	2.8193	11864	7875	4.48	2.81968	13540	9533	4.14	2.82006	10223	5038	4.47	2.82044	13080	7858	3.81	2.82082	13129	9434	4.36	2.82119	10566	6417	4.74	2.82157	11057	7059	4.68
2.82196	14950	9795	3.52	2.82234	11869	7881	4.48	2.82272	13534	9534	4.14	2.82309	10228	5031	4.47	2.82347	13108	7880	3.8	2.82385	13155	9462	4.35	2.82423	10597	6446	4.73	2.8246	10999	6993	4.69
2.82499	14932	9776	3.53	2.82537	11840	7848	4.49	2.82575	13476	9474	4.15	2.82612	10215	5010	4.47	2.8265	13150	7910	3.79	2.82688	13093	9404	4.37	2.82726	10578	6411	4.73	2.82763	10954	6944	4.7
2.82802	14890	9727	3.53	2.8284	11887	7908	4.48	2.82878	13437	9452	4.17	2.82915	10202	4997	4.47	2.82953	13141	7904	3.79	2.82991	13111	9430	4.37	2.83029	10551	6379	4.73	2.83066	10936	6919	4.7
2.83105	14843	9686	3.54	2.83143	11939	7972	4.48	2.83181	13532	9544	4.15	2.83218	10181	4975	4.48	2.83256	13158	7948	3.79	2.83294	13151	9480	4.37	2.83332	10534	6357	4.74	2.83369	10941	6929	4.7
2.83408	14895	9746	3.53	2.83446	11926	7956	4.48	2.83483	13663	9663	4.12	2.83521	10179	4955	4.47	2.83559	13202	7996	3.79	2.83597	13195	9541	4.36	2.83635	10550	6376	4.73	2.83672	10906	6888	4.71
2.83711	14942	9787	3.52	2.83749	11913	7935	4.48	2.83787	13636	9620	4.12	2.83825	10180	4939	4.47	2.83862	13257	8076	3.78	2.839	13172	9520	4.37	2.83938	10568	6391	4.73	2.83976	10889	6862	4.71
2.84014	14943	9802	3.53	2.84052	11901	7920	4.48	2.8409	13729	9708	4.1	2.84128	10178	4924	4.47	2.84165	13301	8102	3.77	2.84203	13144	9491	4.38	2.84241	10551	6371	4.73	2.84279	10867	6836	4.71
2.84317	15007	9842	3.51	2.84355	11902	7930	4.48	2.84393	13673	9662	4.11	2.84431	10183	4926	4.46	2.84468	13358	8158	3.76	2.84506	13122	9467	4.38	2.84544	10559	6379	4.73	2.84582	10849	6821	4.72
2.8462	15055	9891	3.51	2.84658	11904	7936	4.48	2.84696	13669	9663	4.12	2.84734	10196	4944	4.46	2.84772	13362	8172	3.76	2.84809	13124	9477	4.38	2.84847	10594	6419	4.72	2.84885	10855	6831	4.72
2.84924	15046	9877	3.51	2.84961	11880	7914	4.49	2.84999	13718	9710	4.11	2.85037	10201	4944	4.46	2.85075	13383	8200	3.76	2.85112	13155	9517	4.38	2.8515	10556	6368	4.73	2.85188	10869	6848	4.71
2.85226	15137	9977	3.5	2.85264	11878	7906	4.49	2.85302	13682	9690	4.12	2.8534	10192	4932	4.46	2.85378	13444	8257	3.75	2.85415	13293	9657	4.36	2.85453	10556	6358	4.72	2.85491	10860	6834	4.71
2.85529	15187	10020	3.49	2.85567	11877	7909	4.49	2.85605	13666	9672	4.12	2.85643	10182	4920	4.46	2.8568	13427	8242	3.75	2.85718	13342	9710	4.35	2.85756	10566	6372	4.72	2.85794	10915	6896	4.7
2.85832	15255	10073	3.47	2.8587	11914	7956	4.49	2.85908	13661	9660	4.12	2.85946	10180	4917	4.46	2.85983	13437	8267	3.76	2.86021	13333	9692	4.35	2.86059	10515	6315	4.73	2.86097	10906	6888	4.71
2.86135	15244	10053	3.47	2.86173	11926	7964	4.48	2.86211	13629	9625	4.12	2.86249	10184	4918	4.46	2.86287	13458	8260	3.74	2.86325	13328	9690	4.35	2.86362	10512	6302	4.73	2.864	10894	6872	4.71
2.86439	15301	10097	3.46	2.86477	12020	8080	4.47	2.86515	13654	9644	4.12	2.86552	10176	4905	4.46	2.8659	13465	8268	3.74	2.86628	13365	9732	4.34	2.86667	10534	6331	4.73	2.86704	10869	6840	4.71
2.86743	15398	10187	3.45	2.86781	12058	8130	4.47	2.86818	13623	9609	4.12	2.86856	10181	4907	4.46	2.86894	13431	8211	3.74	2.86932	13280	9645	4.36	2.8697	10507	6289	4.73	2.87007	10849	6814	4.71
2.87046	15480	10261	3.43	2.87084	12058	8133	4.47	2.87121	13583	9579	4.13	2.87159	10184	4907	4.46	2.87197	13421	8177	3.74	2.87235	13259	9633	4.37	2.87272	10500	6279	4.73	2.8731	10835	6795	4.72
2.87349	15451	10223	3.43	2.87387	12056	8128	4.47	2.87425	13545	9539	4.14	2.87463	10194	4910	4.45	2.875	13349	8115	3.75	2.87538	13276	9640	4.36	2.87576	10517	6289	4.72	2.87614	10803	6764	4.72
2.87652	15436	10213	3.44	2.8769	12054	8118	4.47	2.87728	13514	9515	4.15	2.87766	10192	4911	4.46	2.87804	13345	8105	3.75	2.87841	13264	9632	4.36	2.87879	10550	6331	4.72	2.87917	10776	6729	4.73
2.87956	15457	10240	3.44	2.87993	12106	8181	4.46	2.88031	13518	9518	4.15	2.88069	10193	4910	4.45	2.88107	13360	8126	3.75	2.88144	13216	9590	4.38	2.88182	10596	6387	4.71	2.8822	10755	6702	4.73
2.88259	15431	10205	3.44	2.88296	12145	8226	4.45	2.88334	13510	9530	4.15	2.88372	10209	4924	4.45	2.8841	13412	8182	3.74	2.88447	13246	9630	4.37	2.88485	10618	6406	4.7	2.88523	10775	6719	4.72
2.88562	15404	10160	3.44	2.88599	12171	8251	4.45	2.88637	13545	9577	4.15	2.88675	10210	4924	4.45	2.88713	13412	8178	3.74	2.8875	13270	9662	4.37	2.88788	10611	6408	4.7	2.88826	10768	6709	4.72
2.88864	15391	10133	3.43	2.88902	12091	8157	4.46	2.8894	13520	9549	4.16	2.88978	10214	4929	4.45	2.89015	13389	8148	3.74	2.89053	13276	9677	4.38	2.89091	10635	6431	4.7	2.89129	10758	6697	4.73
2.89167	15351	10112	3.44	2.89205	12068	8125	4.46	2.89243	13591	9624	4.15	2.89281	10227	4938	4.44	2.89318	13377	8144	3.75	2.89356	13288	9685	4.37	2.89394	10664	6462	4.69	2.89432	10724	6659	4.73
2.8947	15386	10153	3.44	2.89508	12074	8125	4.46	2.89546	13604	9641	4.15	2.89584	10216	4926	4.45	2.89621	13513	8287	3.73	2.89659	13355	9756	4.36	2.89697	10638	6439	4.7	2.89735	10712	6645	4.74
2.89773	15331	10094	3.45	2.89811	12124	8187	4.45	2.89849	13619	9654	4.14	2.89887	10214	4925	4.45	2.89925	13549	8331	3.72	2.89963	13362	9757	4.36	2.9	10646	6448	4.7	2.90038	10720	6653	4.73
2.90077	15326	10093	3.45	2.90114	12149	8231	4.45	2.90153	13635	9669	4.14	2.9019	10225	4932	4.44	2.90228	13564	8374	3.73	2.90266	13388	9792	4.36	2.90304	10653	6459	4.7	2.90341	10714	6650	4.74
2.9038	15344	10123	3.45	2.90418	12168	8251	4.45	2.90456	13753	9785	4.12	2.90493	10234	4940	4.44	2.90531	13489	8303	3.74	2.90569	13376	9777	4.36	2.90607	10647	6454	4.7	2.90644	10704	6644	4.74
2.90683	15448	10210	3.43	2.90721	12160	8243	4.45	2.90759	13760	9778	4.11	2.90796	10223	4937	4.44	2.90834	13454	8269	3.75	2.90872	13400	9810	4.36	2.9091	10644	6448	4.7	2.90947	10712	6652	4.74
2.90986	15420	10188	3.44	2.91024	12151	8237	4.45	2.91062	13748	9762	4.11	2.911	10231	4943	4.44	2.91137	13456	8285	3.75	2.91175	13426	9845	4.36	2.91213	10633	6436	4.7	2.91251	10723	6666	4.74
2.91289	15378	10166	3.45	2.91327	12106	8181	4.46	2.91365	13819	9841	4.1	2.91403	10234	4939	4.44	2.9144	13443	8250	3.75	2.91478	13486	9909	4.35	2.91516	10635	6448	4.7	2.91554	10740	6685	4.73
2.91592	15322	10115	3.46	2.9163	12134	8204	4.45	2.91668	13841	9866	4.1	2.91706	10241	4940	4.44	2.91743	13434	8236	3.75	2.91781	13556	9976	4.33	2.91819	10649	6467	4.7	2.91857	10700	6626	4.74
2.91895	15344	10128	3.45	2.91933	12156	8227	4.45	2.91971	13856	9873	4.09	2.92008	10259	4956	4.43	2.92046	13416	8224	3.75	2.92084	13623	10025	4.31	2.92122	10633	6439	4.7	2.9216	10700	6631	4.74
2.92198	15140	9933	3.48	2.92236	12170	8253	4.45	2.92274	13893	9912	4.09	2.92311	10263	4965	4.43	2.92349	13378	8216	3.77	2.92387	13580	9976	4.32	2.92425	10615	6402	4.7	2.92462	10712	6650	4.74
2.92501	15075	9867	3.49	2.92539	12179	8255	4.44	2.92577	13865	9874	4.09	2.92614	10265	4966	4.43	2.92652	13359	8196	3.77	2.9269	13578	9981	4.32	2.92728	10618	6400	4.7	2.92765	10710	6640	4.74
2.92804	15006	9799	3.5	2.92842	12183	8261	4.44	2.9288	13816	9827	4.1	2.92918	10256	4961	4.43	2.92956	13345	8196	3.78	2.92993	13520	9934	4.34	2.93031	10623	6413	4.7	2.93069	10700	6626	4.74
2.93107	15050	9846	3.5	2.93145	12197	8282	4.44	2.93183	13709	9728	4.12	2.93221	10257	4960	4.43	2.93258	13328	8185	3.78	2.93296	13551	9963	4.33	2.93334	10607	6392	4.7	2.93372	10705	6623	4.73
2.9341	15145	9938	3.48	2.93448	12181	8267	4.45	2.93486	13693	9707	4.12	2.93524	10255	4959	4.43	2.93561	13354	8217	3.78	2.93599	13534	9948	4.34	2.93637	10597	6381	4.7	2.93675	10717	6629	4.72
2.93713	15210	10013	3.48	2.93751	12122	8194	4.45	2.93789	13704	9717	4.12	2.93827	10245	4950	4.44	2.93864	13407	8256	3.77	2.93902	13523	9943	4.34	2.9394	10629	6413	4.69	2.93978	10723	6627	4.72
2.94016	15270	10084	3.47	2.94054	12101	8163	4.45	2.94092	13805	9815	4.1	2.9413	10227	4931	4.44	2.94167	13347	8210	3.78	2.94205	13505	9927	4.35	2.94243	10627	6417	4.7	2.94281	10715	6622	4.72
2.94319	15232	10034	3.47	2.94357	12194	8265	4.44	2.94395	13844	9861	4.1	2.94432	10220	4918	4.44	2.9447	13318	8197	3.79	2.94508	13531	9947	4.34	2.94546	10611	6400	4.7	2.94584	10734	6645	4.72
2.94622	15272	10068	3.47	2.9466	12187	8259	4.44	2.94698	13757	9791	4.12	2.94736	10202	4900	4.45	2.94774	13315	8206	3.79	2.94811	13478	9900	4.35	2.94849	10636	6423	4.69	2.94887	10763	6681	4.72
2.94926	15260	10074	3.47	2.94964	12192	8270	4.44	2.95001	13642	9685	4.14	2.95039	10187	4893	4.45	2.95077	13339	8239	3.79	2.95115	13444	9870	4.36	2.95153	10625	6415	4.7	2.9519	10769	6683	4.71
2.95229	15327	10152	3.46	2.95267	12168	8244	4.45	2.95304	13740	9784	4.12	2.95342	10187	4895	4.45	2.9538	13328	8232	3.8	2.95418	13378	9805	4.37	2.95455	10641	6432	4.69	2.95493	10753	6656	4.71
2.95532	15321	10148	3.47	2.9557	12220	8305	4.44	2.95607	13758	9793	4.12	2.95645	10182	4888	4.45	2.95683	13298	8218	3.81	2.95721	13409	9847	4.37	2.95758	10629	6415	4.7	2.95796	10743	6645	4.71
2.95835	15356	10169	3.46	2.95873	12237	8319	4.43	2.95911	13696	9732	4.13	2.95949	10179	4877	4.45	2.95986	13236	8169	3.82	2.96024	13442	9887	4.37	2.96062	10636	6418	4.69	2.961	10735	6640	4.72
2.96138	15250	10079	3.48	2.96176	12260	8342	4.43	2.96214	13733	9765	4.12	2.96251	10178	4871	4.45	2.96289	13223	8162	3.82	2.96327	13425	9873	4.37	2.96365	10618	6403	4.7	2.96402	10743	6652	4.72
2.96441	15242	10081	3.48	2.96479	12258	8328	4.42	2.96517	13776	9812	4.11	2.96554	10188	4878	4.45	2.96592	12955	7923	3.88	2.9663	13384	9826	4.38	2.96668	10631	6418	4.69	2.96705	10758	6673	4.71
2.96744	15252	10085	3.48	2.96782	12328	8404	4.41	2.9682	13761	9792	4.12	2.96857	10188	4876	4.45	2.96895	12951	7917	3.88	2.96933	13358	9799	4.38	2.96971	10622	6402	4.69	2.97008	10763	6675	4.71
2.97047	15239	10064	3.48	2.97085	12375	8462	4.41	2.97123	13771	9805	4.11	2.9716	10175	4862	4.45	2.97198	12939	7914	3.89	2.97236	13268	9708	4.4	2.97274	10618	6394	4.69	2.97311	10754	6655	4.71
2.9735	15302	10146	3.47	2.97388	12330	8409	4.41	2.97425	13842	9859	4.1	2.97463	10165	4850	4.45	2.97501	12951	7901	3.88	2.97539	13216	9653	4.41	2.97577	10590	6358	4.7	2.97614	10746	6645	4.71
2.97653	15444	10286	3.45	2.97691	12245	8327	4.43	2.97728	13764	9775	4.11	2.97766	10162	4848	4.46	2.97804	12964	7907	3.87	2.97842	13180	9614	4.41	2.97879	10584	6347	4.7	2.97917	10733	6633	4.72
2.97956	15406	10251	3.46	2.97994	12231	8316	4.44	2.98031	13888	9889	4.08	2.98069	10161	4842	4.45	2.98107	12976	7929	3.87	2.98145	13156	9594	4.42	2.98182	10608	6371	4.69	2.9822	10727	6626	4.72
2.98259	15450	10299	3.45	2.98297	12263	8363	4.44	2.98334	13840	9840	4.09	2.98372	10165	4842	4.45	2.9841	12975	7936	3.88	2.98448	13167	9603	4.42	2.98485	10618	6381	4.69	2.98523	10730	6620	4.71
2.98562	15425	10278	3.46	2.98599	12263	8359	4.43	2.98637	13766	9763	4.1	2.98675	10161	4841	4.45	2.98713	12976	7949	3.88	2.98751	13172	9612	4.42	2.98788	10625	6387	4.69	2.98826	10719	6610	4.72
2.98865	15442	10275	3.45	2.98902	12251	8345	4.44	2.9894	13791	9791	4.1	2.98978	10163	4840	4.45	2.99016	12980	7946	3.88	2.99053	13245	9691	4.41	2.99091	10628	6390	4.69	2.99129	10748	6641	4.71
2.99168	15371	10200	3.46	2.99205	12293	8409	4.44	2.99243	13916	9915	4.07	2.99281	10170	4845	4.45	2.99319	12964	7928	3.88	2.99356	13214	9661	4.41	2.99394	10643	6403	4.68	2.99432	10766	6658	4.7
2.99471	15429	10247	3.45	2.99508	12288	8398	4.44	2.99546	13883	9883	4.08	2.99584	10171	4846	4.45	2.99622	12928	7889	3.88	2.99659	13173	9614	4.42	2.99697	10624	6377	4.68	2.99735	10763	6652	4.7
2.99774	15456	10247	3.44	2.99811	12224	8320	4.44	2.99849	13871	9873	4.08	2.99887	10176	4853	4.45	2.99925	12905	7886	3.89	2.99962	13163	9592	4.41	3	10632	6377	4.68	3.00038	10755	6648	4.71
3.00076	15386	10195	3.45	3.00114	12190	8277	4.45	3.00152	13834	9839	4.09	3.0019	10176	4853	4.45	3.00228	12952	7924	3.88	3.00265	13163	9589	4.41	3.00303	10631	6377	4.68	3.00341	10749	6638	4.71
3.00379	15261	10084	3.47	3.00417	12250	8350	4.44	3.00456	13837	9829	4.09	3.00494	10185	4859	4.45	3.00531	12982	7952	3.88	3.00569	13150	9581	4.42	3.00607	10650	6410	4.68	3.00645	10743	6636	4.71
3.00683	15186	10014	3.49	3.00721	12276	8383	4.44	3.00759	13807	9794	4.09	3.00796	10196	4873	4.44	3.00834	12960	7937	3.88	3.00872	13155	9589	4.42	3.0091	10631	6391	4.68	3.00948	10756	6659	4.71
3.00986	15158	10013	3.5	3.01024	12220	8321	4.45	3.01062	13811	9806	4.09	3.01099	10201	4884	4.44	3.01137	12958	7931	3.88	3.01175	13152	9585	4.42	3.01213	10601	6351	4.69	3.0125	10776	6693	4.71
3.01289	15184	10039	3.49	3.01327	12191	8298	4.46	3.01365	13778	9769	4.1	3.01402	10206	4894	4.44	3.0144	13004	7966	3.87	3.01478	13126	9556	4.42	3.01516	10581	6326	4.69	3.01553	10784	6710	4.71
3.01592	15278	10114	3.47	3.0163	12198	8319	4.46	3.01668	13788	9778	4.09	3.01705	10202	4886	4.44	3.01743	13017	7982	3.87	3.01781	13138	9566	4.42	3.01819	10598	6342	4.69	3.01856	10800	6728	4.71
3.01895	15236	10059	3.48	3.01933	12302	8442	4.45	3.01971	13797	9777	4.09	3.02009	10200	4879	4.44	3.02046	13106	8059	3.85	3.02084	13132	9557	4.42	3.02122	10612	6351	4.68	3.0216	10816	6747	4.71
3.02198	15285	10119	3.47	3.02236	12409	8578	4.44	3.02274	13836	9796	4.07	3.02312	10212	4891	4.44	3.02349	13183	8092	3.82	3.02387	13100	9527	4.42	3.02425	10652	6383	4.67	3.02463	10824	6749	4.7
3.02501	15265	10114	3.48	3.02539	12400	8560	4.44	3.02577	13822	9773	4.07	3.02615	10208	4887	4.44	3.02652	13247	8130	3.8	3.0269	13136	9569	4.42	3.02728	10653	6373	4.66	3.02766	10842	6763	4.7
3.02804	15267	10120	3.48	3.02842	12445	8609	4.43	3.0288	13809	9729	4.06	3.02918	10208	4888	4.44	3.02955	13311	8163	3.78	3.02993	13136	9561	4.42	3.03031	10658	6374	4.66	3.03069	10812	6723	4.7
3.03107	15255	10102	3.48	3.03145	12505	8681	4.42	3.03183	13773	9702	4.07	3.0322	10224	4900	4.43	3.03258	13330	8147	3.77	3.03296	13159	9589	4.42	3.03334	10657	6376	4.66	3.03372	10777	6680	4.7
3.0341	15261	10108	3.48	3.03448	12495	8685	4.43	3.03486	13750	9682	4.07	3.03523	10226	4903	4.43	3.03561	13303	8131	3.78	3.03599	13095	9523	4.43	3.03637	10683	6400	4.65	3.03674	10756	6655	4.71
3.03713	15301	10146	3.47	3.03751	12495	8689	4.43	3.03789	13736	9660	4.07	3.03826	10236	4915	4.43	3.03864	13331	8153	3.77	3.03902	13090	9522	4.43	3.0394	10723	6444	4.64	3.03977	10750	6649	4.71
3.04016	15327	10162	3.47	3.04054	12491	8683	4.43	3.04092	13701	9628	4.08	3.04129	10242	4926	4.43	3.04167	13310	8116	3.77	3.04205	13114	9551	4.43	3.04243	10680	6399	4.65	3.0428	10729	6617	4.71
3.04319	15322	10154	3.47	3.04357	12442	8623	4.44	3.04395	13701	9618	4.08	3.04432	10244	4928	4.43	3.0447	13371	8196	3.77	3.04508	13144	9588	4.43	3.04546	10677	6393	4.65	3.04583	10719	6605	4.71
3.04622	15297	10111	3.47	3.0466	12453	8640	4.44	3.04697	13671	9595	4.09	3.04735	10262	4946	4.43	3.04773	13419	8262	3.76	3.04811	13123	9561	4.43	3.04849	10689	6405	4.65	3.04887	10734	6619	4.71
3.04925	15421	10222	3.45	3.04963	12408	8578	4.44	3.05001	13624	9555	4.1	3.05039	10272	4961	4.42	3.05076	13429	8276	3.76	3.05114	13102	9535	4.43	3.05152	10675	6388	4.65	3.0519	10733	6619	4.71
3.05228	15386	10189	3.45	3.05266	12408	8578	4.44	3.05304	13615	9557	4.1	3.05342	10274	4963	4.42	3.05379	13408	8238	3.76	3.05417	13071	9492	4.43	3.05455	10670	6377	4.65	3.05493	10711	6597	4.72
3.05531	15356	10158	3.46	3.05569	12382	8547	4.44	3.05607	13594	9537	4.11	3.05644	10280	4965	4.42	3.05682	13365	8196	3.77	3.0572	13073	9497	4.43	3.05758	10681	6384	4.65	3.05796	10690	6568	4.72
3.05834	15350	10138	3.45	3.05872	12368	8531	4.44	3.0591	13596	9532	4.1	3.05947	10292	4972	4.42	3.05985	13342	8169	3.77	3.06023	13048	9473	4.43	3.06061	10673	6379	4.65	3.06098	10705	6583	4.71
3.06137	15414	10192	3.44	3.06175	12416	8585	4.44	3.06213	13542	9456	4.1	3.06251	10287	4967	4.42	3.06289	13335	8176	3.78	3.06326	13043	9462	4.43	3.06364	10674	6383	4.65	3.06402	10710	6586	4.71
3.0644	15442	10212	3.44	3.06479	12490	8677	4.43	3.06516	13517	9439	4.11	3.06554	10279	4962	4.42	3.06592	13380	8240	3.77	3.0663	13070	9492	4.43	3.06667	10649	6364	4.66	3.06705	10682	6543	4.71
3.06744	15399	10179	3.44	3.06782	12443	8621	4.43	3.06819	13451	9391	4.13	3.06857	10274	4957	4.42	3.06895	13396	8277	3.78	3.06933	13107	9531	4.42	3.0697	10656	6366	4.66	3.07008	10681	6539	4.71
3.07047	15332	10117	3.45	3.07085	12440	8616	4.43	3.07122	13407	9349	4.14	3.0716	10263	4951	4.43	3.07198	13425	8296	3.77	3.07236	13089	9512	4.43	3.07273	10683	6397	4.65	3.07311	10671	6527	4.71
3.0735	15281	10068	3.46	3.07388	12474	8652	4.43	3.07425	13426	9365	4.14	3.07463	10262	4953	4.43	3.07501	13447	8333	3.77	3.07539	13125	9556	4.42	3.07576	10687	6403	4.65	3.07614	10670	6522	4.71
3.07653	15299	10073	3.46	3.0769	12461	8631	4.43	3.07728	13425	9374	4.14	3.07766	10244	4939	4.43	3.07804	13454	8330	3.77	3.07841	13187	9620	4.41	3.07879	10716	6432	4.64	3.07917	10670	6526	4.71
3.07956	15310	10095	3.46	3.07993	12550	8728	4.41	3.08031	13441	9382	4.13	3.08069	10254	4947	4.43	3.08107	13495	8394	3.77	3.08144	13163	9591	4.41	3.08182	10723	6427	4.64	3.0822	10651	6506	4.72
3.08259	15277	10066	3.46	3.08296	12533	8697	4.41	3.08334	13543	9471	4.11	3.08372	10246	4944	4.43	3.0841	13511	8420	3.77	3.08447	13086	9505	4.42	3.08485	10763	6468	4.63	3.08523	10669	6523	4.71
3.08562	15232	10024	3.47	3.08599	12541	8710	4.41	3.08637	13554	9481	4.11	3.08675	10243	4937	4.43	3.08713	13483	8399	3.77	3.0875	13090	9515	4.43	3.08788	10761	6459	4.62	3.08826	10652	6500	4.71
3.08864	15206	10003	3.47	3.08902	12546	8723	4.41	3.0894	13494	9435	4.12	3.08978	10234	4930	4.44	3.09016	13503	8429	3.77	3.09053	13176	9610	4.41	3.09091	10761	6456	4.62	3.09129	10670	6518	4.71
3.09167	15290	10068	3.46	3.09206	12582	8765	4.41	3.09243	13407	9349	4.14	3.09281	10234	4934	4.44	3.09319	13562	8497	3.76	3.09357	13177	9605	4.41	3.09394	10791	6484	4.61	3.09432	10688	6544	4.71
3.09471	15295	10072	3.46	3.09509	12564	8742	4.41	3.09547	13342	9291	4.16	3.09585	10247	4943	4.43	3.09622	13584	8525	3.76	3.0966	13221	9649	4.4	3.09699	10793	6477	4.61	3.09736	10696	6557	4.71
3.09775	15247	10032	3.47	3.09813	12567	8751	4.41	3.09851	13459	9398	4.13	3.09888	10241	4937	4.43	3.09926	13590	8536	3.76	3.09964	13153	9571	4.41	3.10002	10822	6509	4.6	3.10039	10691	6561	4.71
3.10078	15240	10011	3.46	3.10116	12597	8787	4.41	3.10154	13372	9313	4.15	3.10191	10235	4928	4.44	3.10229	13609	8548	3.76	3.10267	13172	9589	4.41	3.10305	10836	6517	4.6	3.10342	10721	6591	4.71
3.10381	15246	10017	3.46	3.10419	12616	8814	4.41	3.10456	13342	9286	4.15	3.10494	10223	4914	4.44	3.10532	13574	8514	3.76	3.1057	13196	9613	4.4	3.10608	10849	6529	4.59	3.10645	10728	6600	4.7
3.10684	15249	10006	3.46	3.10722	12581	8776	4.41	3.10759	13329	9281	4.16	3.10797	10211	4905	4.44	3.10835	13679	8585	3.74	3.10873	13248	9662	4.39	3.1091	10813	6489	4.6	3.10948	10742	6616	4.7
3.10987	15273	10034	3.46	3.11025	12562	8758	4.42	3.11062	13246	9197	4.17	3.111	10200	4898	4.45	3.11138	13674	8567	3.73	3.11176	13230	9648	4.4	3.11213	10786	6461	4.61	3.11251	10764	6637	4.69
3.1129	15333	10089	3.45	3.11328	12468	8652	4.43	3.11365	13229	9188	4.18	3.11403	10184	4880	4.45	3.11441	13691	8594	3.73	3.11479	13286	9696	4.38	3.11516	10767	6447	4.61	3.11554	10779	6653	4.69
3.11593	15290	10051	3.45	3.1163	12475	8653	4.43	3.11668	13341	9293	4.16	3.11706	10174	4865	4.45	3.11744	13708	8626	3.73	3.11782	13293	9697	4.38	3.11819	10750	6416	4.61	3.11857	10806	6679	4.68
3.11896	15305	10088	3.46	3.11933	12423	8593	4.44	3.11971	13304	9279	4.17	3.12009	10168	4856	4.45	3.12047	13697	8614	3.74	3.12084	13262	9661	4.38	3.12122	10763	6420	4.61	3.1216	10808	6677	4.68
3.12199	15362	10136	3.45	3.12236	12354	8523	4.45	3.12274	13015	8971	4.22	3.12312	10169	4854	4.45	3.1235	13753	8688	3.73	3.12387	13251	9639	4.38	3.12425	10757	6414	4.61	3.12463	10823	6694	4.68
3.12502	15388	10160	3.44	3.12539	12259	8425	4.47	3.12577	12941	8901	4.24	3.12615	10156	4841	4.46	3.12653	13738	8688	3.74	3.1269	13242	9627	4.38	3.12728	10752	6412	4.61	3.12766	10821	6687	4.68
3.12805	15408	10187	3.44	3.12842	12231	8393	4.47	3.1288	13104	9074	4.21	3.12918	10150	4824	4.46	3.12956	13712	8693	3.75	3.12993	13212	9598	4.38	3.13031	10705	6377	4.63	3.13069	10837	6706	4.67
3.13107	15488	10257	3.43	3.13145	12341	8527	4.46	3.13183	13069	9044	4.22	3.13221	10145	4805	4.45	3.13258	13721	8708	3.75	3.13296	13267	9660	4.38	3.13334	10698	6366	4.63	3.13372	10847	6721	4.67
3.1341	15444	10203	3.43	3.13448	12433	8643	4.45	3.13486	13053	9044	4.23	3.13524	10133	4789	4.46	3.13561	13773	8760	3.74	3.13599	13304	9699	4.37	3.13637	10688	6355	4.63	3.13675	10849	6728	4.67
3.13713	15421	10190	3.44	3.13751	12476	8691	4.45	3.13789	13010	8993	4.23	3.13827	10113	4762	4.46	3.13864	13686	8674	3.76	3.13902	13327	9723	4.37	3.1394	10681	6351	4.63	3.13978	10835	6707	4.68
3.14016	15305	10086	3.46	3.14054	12439	8655	4.45	3.14092	12988	8977	4.24	3.1413	10089	4732	4.47	3.14167	13646	8635	3.77	3.14205	13320	9718	4.37	3.14243	10672	6336	4.63	3.14281	10842	6717	4.67
3.14319	15233	10034	3.47	3.14357	12452	8664	4.45	3.14395	13067	9061	4.23	3.14433	10077	4715	4.47	3.1447	13738	8711	3.75	3.14508	13316	9710	4.37	3.14546	10677	6347	4.63	3.14584	10850	6728	4.67
3.14622	15277	10092	3.47	3.1466	12428	8638	4.45	3.14698	13167	9156	4.2	3.14735	10069	4702	4.47	3.14773	13706	8681	3.75	3.14811	13368	9766	4.36	3.14849	10691	6352	4.63	3.14886	10856	6736	4.67
3.14925	15424	10207	3.44	3.14963	12402	8611	4.46	3.15001	13226	9203	4.19	3.15039	10063	4695	4.47	3.15077	13681	8658	3.76	3.15114	13372	9767	4.36	3.15152	10724	6373	4.61	3.1519	10880	6769	4.67
3.15229	15344	10128	3.45	3.15266	12435	8658	4.46	3.15304	13284	9264	4.18	3.15342	10065	4697	4.47	3.1538	13710	8699	3.75	3.15417	13358	9744	4.35	3.15455	10720	6352	4.61	3.15493	10896	6787	4.67
3.15531	15412	10203	3.44	3.15569	12485	8718	4.45	3.15607	13304	9277	4.17	3.15645	10062	4691	4.47	3.15682	13661	8673	3.77	3.1572	13320	9704	4.36	3.15758	10720	6352	4.61	3.15796	10899	6783	4.66
3.15834	15410	10226	3.45	3.15872	12411	8641	4.47	3.1591	13366	9340	4.16	3.15948	10064	4693	4.47	3.15985	13637	8653	3.78	3.16023	13351	9740	4.36	3.16061	10704	6329	4.61	3.16099	10913	6802	4.66
3.16137	15385	10167	3.45	3.16175	12461	8707	4.46	3.16213	13255	9226	4.18	3.16251	10069	4696	4.47	3.16288	13734	8735	3.75	3.16326	13354	9746	4.36	3.16364	10710	6335	4.61	3.16402	10926	6815	4.66
3.1644	15312	10080	3.45	3.16478	12578	8838	4.45	3.16516	13117	9077	4.2	3.16554	10073	4696	4.47	3.16591	13716	8727	3.76	3.16629	13349	9737	4.36	3.16667	10719	6347	4.61	3.16705	10933	6820	4.66
3.16743	15386	10167	3.45	3.16781	12578	8833	4.44	3.16819	13096	9047	4.2	3.16857	10081	4701	4.46	3.16894	13738	8753	3.76	3.16932	13342	9733	4.36	3.1697	10738	6371	4.6	3.17008	10928	6808	4.65
3.17046	15450	10224	3.43	3.17084	12533	8777	4.45	3.17122	13140	9086	4.19	3.17159	10080	4697	4.46	3.17197	13793	8814	3.75	3.17235	13373	9772	4.36	3.17273	10756	6390	4.6	3.1731	10919	6792	4.65
3.17349	15502	10253	3.42	3.17387	12566	8812	4.44	3.17425	13133	9078	4.19	3.17462	10072	4690	4.46	3.175	13873	8918	3.74	3.17538	13388	9792	4.36	3.17576	10764	6399	4.6	3.17613	10902	6769	4.66
3.17652	15473	10217	3.42	3.1769	12543	8784	4.44	3.17728	13159	9103	4.19	3.17765	10068	4685	4.46	3.17803	14084	9076	3.69	3.17841	13375	9783	4.36	3.17879	10794	6428	4.59	3.17916	10912	6775	4.65
3.17955	15524	10264	3.42	3.17993	12441	8658	4.45	3.18031	13253	9188	4.17	3.18068	10065	4684	4.47	3.18106	14121	9106	3.69	3.18144	13365	9772	4.36	3.18182	10806	6435	4.58	3.18219	10905	6765	4.65
3.18258	15521	10269	3.42	3.18296	12385	8592	4.46	3.18333	13301	9224	4.15	3.18371	10077	4694	4.46	3.18409	14132	9144	3.69	3.18447	13390	9796	4.36	3.18485	10789	6418	4.59	3.18522	10902	6770	4.66
3.18561	15542	10269	3.41	3.18599	12317	8518	4.47	3.18636	13314	9235	4.15	3.18674	10073	4694	4.46	3.18712	14057	9071	3.71	3.1875	13380	9784	4.36	3.18787	10796	6424	4.59	3.18825	10904	6775	4.66
3.18865	15569	10285	3.4	3.18902	12306	8511	4.48	3.1894	13329	9244	4.14	3.18978	10073	4692	4.46	3.19016	13991	9011	3.72	3.19054	13393	9806	4.36	3.19091	10787	6417	4.59	3.19129	10887	6763	4.66
3.19168	15545	10270	3.41	3.19205	12312	8528	4.48	3.19243	13293	9205	4.15	3.19281	10061	4679	4.47	3.19319	13925	8945	3.73	3.19356	13374	9785	4.36	3.19394	10774	6403	4.59	3.19432	10867	6737	4.67
3.19471	15590	10323	3.41	3.19508	12361	8591	4.48	3.19546	13224	9138	4.16	3.19584	10056	4676	4.47	3.19622	13930	8970	3.73	3.19659	13415	9825	4.36	3.19697	10808	6428	4.58	3.19735	10849	6715	4.67
3.19774	15682	10401	3.39	3.19811	12286	8503	4.49	3.19849	13212	9126	4.16	3.19887	10065	4680	4.47	3.19925	13957	9000	3.73	3.19962	13442	9851	4.35	3.2	10838	6457	4.57	3.20038	10849	6706	4.67
3.20076	15698	10433	3.39	3.20114	12258	8465	4.49	3.20152	13279	9179	4.15	3.2019	10055	4667	4.47	3.20228	14074	9125	3.71	3.20265	13478	9886	4.34	3.20303	10868	6486	4.56	3.20341	10848	6704	4.67
3.20379	15681	10422	3.4	3.20417	12205	8406	4.5	3.20455	13277	9171	4.14	3.20493	10041	4650	4.47	3.20531	13957	9002	3.73	3.20569	13507	9915	4.34	3.20606	10852	6465	4.56	3.20644	10854	6704	4.66
3.20683	15610	10357	3.41	3.20721	12112	8291	4.51	3.20759	13176	9103	4.18	3.20797	10042	4649	4.47	3.20834	14059	9088	3.71	3.20872	13550	9956	4.33	3.2091	10872	6491	4.56	3.20948	10862	6713	4.66
3.20986	15567	10322	3.41	3.21024	12138	8327	4.51	3.21062	13140	9068	4.18	3.21099	10040	4642	4.47	3.21137	14009	9033	3.72	3.21175	13599	10013	4.32	3.21213	10882	6506	4.56	3.21251	10856	6708	4.66
3.21289	15580	10346	3.42	3.21327	12144	8339	4.51	3.21365	13183	9106	4.17	3.21402	10028	4632	4.47	3.2144	14056	9069	3.71	3.21478	13606	10021	4.32	3.21516	10911	6539	4.56	3.21553	10828	6675	4.67
3.21592	15590	10365	3.42	3.2163	12143	8342	4.51	3.21668	13202	9123	4.17	3.21705	10010	4616	4.48	3.21743	14087	9111	3.7	3.21781	13620	10034	4.32	3.21819	10928	6556	4.55	3.21856	10823	6666	4.67
3.21895	15597	10370	3.42	3.21933	12149	8349	4.51	3.21971	13153	9064	4.17	3.22008	10002	4605	4.48	3.22046	14054	9080	3.71	3.22084	13662	10077	4.31	3.22122	10925	6561	4.55	3.22159	10811	6653	4.67
3.22198	15523	10281	3.42	3.22236	12105	8305	4.52	3.22274	13068	8974	4.19	3.22312	10000	4601	4.48	3.22349	14056	9099	3.71	3.22387	13707	10120	4.3	3.22425	10939	6576	4.55	3.22463	10817	6652	4.66
3.22501	15496	10244	3.42	3.22539	12066	8263	4.52	3.22577	13120	9036	4.18	3.22615	10007	4605	4.48	3.22652	13996	9036	3.72	3.2269	13739	10151	4.3	3.22728	10955	6593	4.55	3.22766	10828	6663	4.66
3.22804	15375	10095	3.43	3.22842	12100	8296	4.52	3.2288	13217	9134	4.16	3.22918	9994	4595	4.48	3.22955	13923	8970	3.74	3.22993	13656	10072	4.31	3.23031	10947	6579	4.55	3.23069	10875	6716	4.65
3.23107	15301	10036	3.44	3.23145	12133	8327	4.51	3.23183	13196	9126	4.17	3.23221	9984	4580	4.49	3.23258	13858	8883	3.74	3.23296	13631	10036	4.31	3.23334	10941	6571	4.55	3.23372	10884	6723	4.65
3.2341	15261	9987	3.45	3.23448	12109	8293	4.51	3.23486	13335	9256	4.15	3.23523	9978	4573	4.49	3.23561	13906	8919	3.73	3.23599	13617	10031	4.32	3.23637	10930	6557	4.55	3.23675	10869	6704	4.65
3.23713	15209	9939	3.46	3.23751	12135	8312	4.5	3.23789	13366	9282	4.14	3.23827	9970	4567	4.49	3.23865	13904	8943	3.74	3.23902	13588	10003	4.33	3.2394	10959	6597	4.55	3.23978	10911	6748	4.64
3.24017	15186	9919	3.46	3.24054	12093	8264	4.51	3.24092	13294	9217	4.15	3.2413	9976	4574	4.49	3.24168	13937	8973	3.73	3.24205	13595	10008	4.32	3.24243	10960	6595	4.55	3.24281	10919	6762	4.64
3.24319	15227	9964	3.46	3.24357	12038	8198	4.51	3.24395	13305	9209	4.14	3.24433	9967	4564	4.49	3.24483	14096	9118	3.7	3.24546	13575	9974	4.32	3.24584	10928	6557	4.55	3.24622	10927	6779	4.64
3.24661	15247	9982	3.45	3.24698	12021	8182	4.52	3.24736	13279	9161	4.14	3.24774	9959	4558	4.49	3.24824	14142	9152	3.69	3.24888	13560	9944	4.32	3.24925	10943	6567	4.55	3.24963	10960	6799	4.63
3.25002	15218	9947	3.45	3.2504	12143	8325	4.5	3.25077	13337	9202	4.12	3.25115	9964	4558	4.49	3.25165	14089	9106	3.7	3.25229	13513	9895	4.32	3.25266	10938	6557	4.54	3.25304	10941	6777	4.63
3.25343	15169	9898	3.46	3.25381	12230	8426	4.49	3.25419	13308	9162	4.12	3.25457	9960	4550	4.49	3.25507	14075	9088	3.7	3.25569	13494	9874	4.33	3.25607	10892	6505	4.55	3.25645	10957	6790	4.63
3.25684	15113	9852	3.47	3.25721	12283	8494	4.48	3.25759	13302	9159	4.12	3.25797	9962	4551	4.49	3.25847	14162	9176	3.69	3.2591	13593	9967	4.3	3.25948	10806	6409	4.57	3.25986	10967	6792	4.62
3.26024	15020	9749	3.48	3.26062	12304	8513	4.48	3.261	13269	9138	4.14	3.26138	9957	4549	4.49	3.26188	14142	9133	3.69	3.26251	13605	9973	4.3	3.26289	10789	6386	4.58	3.26326	10975	6795	4.62
3.26365	14995	9735	3.49	3.26403	12343	8547	4.47	3.26441	13301	9169	4.13	3.26479	9955	4546	4.49	3.26529	14195	9183	3.68	3.26592	13554	9920	4.31	3.2663	10806	6409	4.57	3.26668	10960	6776	4.62
3.26707	15042	9789	3.48	3.26745	12357	8552	4.46	3.26783	13278	9143	4.13	3.2682	9961	4546	4.49	3.2687	14118	9098	3.69	3.26933	13521	9891	4.32	3.26971	10811	6411	4.57	3.27009	10974	6778	4.61
3.27047	15001	9765	3.49	3.27085	12414	8608	4.45	3.27123	13259	9112	4.13	3.27161	9961	4542	4.49	3.27211	14037	9027	3.7	3.27273	13492	9858	4.32	3.27311	10808	6415	4.57	3.27349	10980	6785	4.61
3.27388	15054	9808	3.48	3.27425	12442	8634	4.44	3.27463	13200	9048	4.14	3.27501	9967	4555	4.49	3.27551	13986	8970	3.71	3.27614	13433	9799	4.33	3.27651	10824	6430	4.57	3.27689	10954	6751	4.61
3.27728	15078	9832	3.48	3.27766	12533	8738	4.43	3.27803	13156	9014	4.15	3.27841	9969	4562	4.49	3.27879	13969	8938	3.71	3.27917	13375	9740	4.34	3.27954	10817	6421	4.57	3.27992	10943	6734	4.61
3.28031	15111	9888	3.48	3.28069	12526	8737	4.43	3.28106	13141	9002	4.16	3.28144	9978	4572	4.49	3.28182	13981	8960	3.71	3.2822	13367	9729	4.34	3.28257	10775	6376	4.58	3.28295	10958	6752	4.61
3.28334	15163	9946	3.48	3.28372	12620	8844	4.42	3.2841	13097	8954	4.16	3.28447	9984	4580	4.48	3.28485	13940	8929	3.72	3.28523	13395	9755	4.33	3.28561	10727	6323	4.59	3.28598	10998	6810	4.61
3.28637	15191	9977	3.47	3.28675	12575	8794	4.43	3.28713	13111	8958	4.16	3.2875	9989	4588	4.48	3.28788	13896	8905	3.73	3.28826	13376	9737	4.34	3.28864	10703	6298	4.6	3.28901	11028	6835	4.6
3.2894	15245	10002	3.46	3.28978	12551	8768	4.43	3.29016	13126	8967	4.15	3.29054	9990	4595	4.49	3.29092	13870	8897	3.74	3.29129	13359	9716	4.34	3.29167	10684	6274	4.6	3.29205	11026	6834	4.6
3.29243	15200	9951	3.46	3.29281	12680	8911	4.41	3.29319	13202	9026	4.13	3.29357	9979	4592	4.49	3.29394	13865	8893	3.74	3.29432	13405	9762	4.33	3.2947	10675	6261	4.6	3.29508	11033	6840	4.6
3.29546	15172	9934	3.47	3.29584	12653	8879	4.41	3.29622	13141	8971	4.14	3.2966	9972	4592	4.5	3.29697	13830	8864	3.75	3.29735	13411	9767	4.33	3.29773	10681	6266	4.6	3.29811	11008	6810	4.6
3.29849	15224	9982	3.46	3.29887	12620	8842	4.42	3.29925	13291	9101	4.11	3.29963	9990	4603	4.49	3.30001	13931	8977	3.73	3.30039	13456	9813	4.32	3.30076	10673	6256	4.6	3.30114	11018	6819	4.6
3.30153	15193	9960	3.47	3.3019	12617	8844	4.42	3.30228	13274	9078	4.11	3.30266	9998	4607	4.48	3.30304	13954	9021	3.74	3.30341	13445	9798	4.32	3.30379	10659	6236	4.6	3.30417	11005	6801	4.6
3.30456	15239	10003	3.46	3.30493	12634	8873	4.42	3.30532	13277	9073	4.11	3.30569	10003	4611	4.48	3.30607	13948	9009	3.74	3.30645	13421	9769	4.32	3.30683	10629	6205	4.61	3.3072	11002	6794	4.6
3.30759	15345	10126	3.45	3.30797	12686	8934	4.42	3.30835	13245	9042	4.11	3.30872	10010	4620	4.48	3.3091	13931	8985	3.74	3.30948	13481	9834	4.31	3.30986	10626	6204	4.61	3.31023	10996	6784	4.6
3.31062	15463	10228	3.43	3.311	12714	8966	4.41	3.31137	13269	9086	4.11	3.31176	10008	4623	4.48	3.31213	13917	8987	3.74	3.31251	13509	9866	4.31	3.31289	10631	6211	4.61	3.31327	11006	6793	4.6
3.31365	15404	10177	3.44	3.31403	12713	8965	4.41	3.31441	13209	9022	4.12	3.31479	10007	4626	4.48	3.31516	13879	8962	3.75	3.31554	13514	9872	4.31	3.31592	10625	6198	4.61	3.3163	11002	6785	4.59
3.31668	15467	10226	3.43	3.31706	12726	8979	4.41	3.31744	13185	8997	4.13	3.31782	10005	4626	4.49	3.31819	13802	8866	3.76	3.31857	13458	9821	4.32	3.31895	10599	6172	4.62	3.31933	11036	6821	4.59
3.31971	15433	10188	3.43	3.32009	12663	8914	4.42	3.32047	13105	8934	4.15	3.32085	10007	4632	4.49	3.32122	13794	8845	3.76	3.3216	13466	9829	4.32	3.32198	10611	6190	4.62	3.32236	11020	6806	4.59
3.32274	15391	10120	3.43	3.32312	12691	8952	4.42	3.3235	13075	8906	4.16	3.32388	10006	4631	4.49	3.32426	13883	8972	3.76	3.32463	13414	9780	4.33	3.32501	10624	6209	4.62	3.32539	10992	6773	4.6
3.32578	15301	10017	3.44	3.32616	12749	9024	4.42	3.32653	13054	8870	4.15	3.32691	9998	4625	4.49	3.32729	13874	8993	3.77	3.32767	13420	9797	4.34	3.32805	10631	6219	4.61	3.32842	11018	6798	4.59
3.32881	15256	9976	3.45	3.32919	12668	8935	4.43	3.32956	13016	8827	4.16	3.32994	9991	4620	4.49	3.33032	13802	8921	3.78	3.3307	13365	9748	4.35	3.33107	10614	6203	4.62	3.33145	11035	6812	4.58
3.33184	15280	10021	3.45	3.33222	12706	8984	4.43	3.33259	13047	8871	4.16	3.33297	9994	4625	4.49	3.33335	13798	8947	3.79	3.33373	13326	9705	4.36	3.3341	10601	6187	4.62	3.33448	11047	6824	4.58
3.33487	15290	10038	3.45	3.33525	12799	9094	4.42	3.33562	13039	8854	4.16	3.336	9992	4626	4.49	3.33638	13788	8968	3.8	3.33676	13258	9635	4.37	3.33713	10628	6217	4.62	3.33751	11052	6837	4.58
3.3379	15246	9994	3.46	3.33828	12830	9132	4.42	3.33865	13025	8825	4.15	3.33903	9992	4628	4.49	3.33941	13741	8931	3.81	3.33979	13202	9570	4.38	3.34017	10637	6230	4.62	3.34055	11034	6825	4.59
3.34093	15158	9900	3.47	3.34131	12832	9135	4.42	3.34169	12977	8788	4.17	3.34206	9990	4626	4.49	3.34244	13775	8981	3.81	3.34282	13165	9524	4.38	3.3432	10653	6244	4.61	3.34357	11054	6851	4.59
3.34396	15101	9856	3.48	3.34434	12823	9133	4.42	3.34472	12982	8796	4.17	3.34509	9983	4621	4.5	3.34547	13688	8907	3.83	3.34585	13211	9556	4.36	3.34623	10660	6256	4.61	3.3466	11049	6849	4.59
3.34699	15038	9795	3.49	3.34737	12840	9149	4.42	3.34775	12957	8768	4.17	3.34812	9981	4620	4.5	3.3485	13654	8876	3.84	3.34888	13101	9453	4.39	3.34926	10657	6262	4.61	3.34963	11088	6879	4.58
3.35001	15027	9801	3.49	3.35039	12848	9156	4.41	3.35077	12926	8732	4.17	3.35115	9982	4622	4.5	3.35153	13649	8867	3.83	3.3519	13186	9526	4.36	3.35228	10658	6275	4.62	3.35266	11112	6904	4.57
3.35304	14931	9718	3.51	3.35342	12891	9198	4.41	3.3538	12886	8707	4.19	3.35418	9984	4626	4.5	3.35456	13768	8985	3.81	3.35493	13118	9450	4.37	3.35531	10694	6312	4.61	3.35569	11127	6917	4.57
3.35607	14840	9635	3.53	3.35645	12899	9203	4.4	3.35683	12786	8602	4.21	3.35721	9983	4627	4.5	3.35759	13804	9008	3.8	3.35797	12896	9207	4.41	3.35834	10727	6341	4.6	3.35872	11127	6913	4.56
3.35911	14761	9549	3.53	3.35949	12749	9032	4.42	3.35986	12790	8576	4.19	3.36024	9978	4629	4.5	3.36062	13744	8953	3.82	3.361	12788	9056	4.41	3.36137	10736	6346	4.59	3.36175	11120	6907	4.57
3.36214	14790	9584	3.53	3.36252	12680	8953	4.43	3.36289	12773	8543	4.19	3.36327	9979	4631	4.5	3.36365	13792	9012	3.81	3.36403	12784	9017	4.39	3.3644	10754	6371	4.59	3.36478	11080	6870	4.58
3.36517	14788	9575	3.53	3.36554	12678	8955	4.43	3.36592	12758	8532	4.19	3.3663	9985	4635	4.5	3.36668	13960	9131	3.77	3.36706	12659	8859	4.4	3.36743	10763	6384	4.59	3.36781	11065	6853	4.58
3.3682	14773	9550	3.53	3.36858	12670	8942	4.43	3.36896	12706	8475	4.2	3.36933	9981	4630	4.5	3.36971	13960	9133	3.77	3.37009	12548	8727	4.41	3.37047	10745	6365	4.6	3.37084	11031	6814	4.59
3.37123	14804	9562	3.52	3.3716	12636	8902	4.44	3.37198	12662	8431	4.21	3.37236	9983	4631	4.5	3.37274	14037	9178	3.75	3.37311	12420	8590	4.44	3.37349	10747	6367	4.6	3.37387	11037	6817	4.58
3.37426	14795	9541	3.52	3.37463	12644	8911	4.44	3.37501	12712	8479	4.2	3.37539	9990	4634	4.5	3.37577	14070	9188	3.73	3.37614	12361	8524	4.45	3.37652	10768	6393	4.59	3.3769	11058	6848	4.58
3.37728	14737	9477	3.53	3.37766	12606	8866	4.44	3.37804	12652	8424	4.21	3.37842	9990	4632	4.5	3.3788	14081	9178	3.73	3.37918	12331	8483	4.45	3.37955	10770	6396	4.59	3.37993	11073	6864	4.58
3.38032	14729	9473	3.53	3.3807	12623	8885	4.44	3.38107	12622	8381	4.22	3.38145	9984	4628	4.5	3.38183	14142	9228	3.71	3.38221	12313	8446	4.44	3.38258	10753	6381	4.6	3.38296	11069	6853	4.58
3.38335	14822	9580	3.52	3.38373	12656	8918	4.43	3.3841	12669	8423	4.2	3.38448	9969	4619	4.5	3.38486	14129	9213	3.71	3.38524	12260	8388	4.45	3.38561	10777	6416	4.6	3.38599	11077	6852	4.57
3.38638	14798	9558	3.52	3.38676	12749	9024	4.42	3.38713	12661	8417	4.21	3.38751	9963	4612	4.51	3.38801	14196	9282	3.7	3.38864	12279	8423	4.45	3.38902	10786	6433	4.6	3.38939	11047	6820	4.58
3.38978	14752	9495	3.52	3.39016	12693	8960	4.43	3.39054	12653	8413	4.21	3.39092	9960	4613	4.51	3.39142	14154	9277	3.72	3.39205	12291	8432	4.45	3.39243	10773	6416	4.6	3.39281	11047	6811	4.57
3.3932	14677	9414	3.53	3.39357	12646	8906	4.43	3.39395	12667	8437	4.21	3.39433	9959	4616	4.51	3.39483	14195	9327	3.72	3.39546	12263	8399	4.45	3.39583	10779	6423	4.6	3.39622	11036	6787	4.57
3.3966	14652	9411	3.54	3.39698	12646	8903	4.43	3.39736	12661	8449	4.22	3.39774	9960	4622	4.51	3.39824	14136	9283	3.73	3.39886	12145	8262	4.47	3.39924	10772	6415	4.6	3.39962	11025	6776	4.58
3.40001	14607	9383	3.55	3.40038	12645	8901	4.43	3.40076	12673	8440	4.21	3.40114	9952	4615	4.51	3.40164	14239	9396	3.72	3.40228	12061	8164	4.48	3.40265	10814	6459	4.59	3.40303	11045	6800	4.57
3.40342	14587	9371	3.56	3.40379	12721	8987	4.42	3.40417	12632	8397	4.22	3.40455	9940	4604	4.52	3.40505	14213	9391	3.73	3.40569	12065	8147	4.47	3.40606	10848	6498	4.58	3.40644	11094	6849	4.56
3.40683	14575	9363	3.56	3.40721	12777	9050	4.41	3.40758	12555	8293	4.22	3.40796	9934	4595	4.52	3.40846	14162	9348	3.74	3.40909	12010	8080	4.48	3.40947	10879	6535	4.57	3.40985	11123	6876	4.55
3.41024	14548	9346	3.57	3.41061	12812	9083	4.4	3.41099	12555	8262	4.21	3.41137	9936	4598	4.52	3.41187	14173	9360	3.74	3.4125	12005	8088	4.49	3.41287	10838	6495	4.59	3.41325	11154	6905	4.54
3.41364	14530	9323	3.57	3.41402	12777	9037	4.41	3.41439	12518	8206	4.21	3.41477	9937	4603	4.52	3.41527	14234	9419	3.73	3.41591	12018	8108	4.49	3.41629	10820	6474	4.59	3.41666	11194	6942	4.53
3.41705	14569	9371	3.57	3.41743	12758	9010	4.41	3.4178	12539	8222	4.2	3.41818	9942	4611	4.52	3.41869	14347	9513	3.7	3.41932	11997	8092	4.49	3.41969	10812	6468	4.59	3.42007	11184	6931	4.53
3.42046	14689	9532	3.56	3.42083	12686	8921	4.41	3.42121	12613	8284	4.18	3.42159	9951	4622	4.51	3.42209	14399	9564	3.7	3.42272	11924	8036	4.52	3.4231	10825	6474	4.59	3.42348	11213	6962	4.53
3.42386	14750	9596	3.55	3.42424	12636	8857	4.42	3.42462	12658	8329	4.17	3.425	9966	4630	4.51	3.4255	14454	9610	3.69	3.42613	11981	8091	4.5	3.42651	10784	6435	4.6	3.42688	11232	6980	4.52
3.42727	14694	9545	3.56	3.42765	12669	8907	4.42	3.42803	12574	8286	4.21	3.42841	9964	4627	4.51	3.42891	14484	9647	3.68	3.42955	11952	8075	4.52	3.42992	10821	6475	4.59	3.4303	11252	7005	4.52
3.43069	14605	9450	3.57	3.43106	12713	8947	4.41	3.43144	12686	8411	4.19	3.43182	9964	4629	4.51	3.43232	14410	9549	3.69	3.43295	11916	8039	4.52	3.43333	10842	6495	4.58	3.43371	11248	6996	4.52
3.43409	14557	9399	3.58	3.43447	12741	8979	4.4	3.43485	12671	8413	4.2	3.43523	9968	4630	4.51	3.43573	14337	9478	3.7	3.43636	11925	8046	4.52	3.43674	10844	6492	4.58	3.43711	11264	7007	4.51
3.4375	14598	9459	3.58	3.43788	12738	8970	4.4	3.43826	12578	8341	4.23	3.43863	9967	4626	4.51	3.43914	14398	9542	3.69	3.43976	11912	8035	4.52	3.44014	10824	6475	4.59	3.44052	11287	7032	4.51
3.4409	14573	9439	3.58	3.44128	12764	8992	4.39	3.44166	12530	8285	4.23	3.44204	9973	4624	4.5	3.44242	14404	9576	3.7	3.4428	11905	8035	4.53	3.44317	10802	6446	4.59	3.44355	11311	7061	4.5
3.44394	14608	9485	3.58	3.44431	12837	9067	4.38	3.44469	12535	8289	4.23	3.44507	9966	4613	4.5	3.44558	14360	9549	3.71	3.44621	11934	8061	4.52	3.44659	10801	6444	4.59	3.44697	11344	7099	4.5
3.44735	14604	9489	3.58	3.44773	12845	9074	4.38	3.44811	12484	8258	4.25	3.44849	9971	4617	4.5	3.44887	14493	9694	3.69	3.44925	11926	8054	4.52	3.44962	10828	6470	4.58	3.45	11336	7091	4.5
3.45039	14621	9513	3.58	3.45076	12835	9061	4.38	3.45114	12377	8161	4.28	3.45152	9979	4627	4.5	3.4519	14433	9656	3.71	3.45227	11951	8078	4.52	3.45266	10820	6454	4.58	3.45303	11351	7107	4.5
3.45342	14586	9473	3.59	3.4538	12875	9102	4.37	3.45418	12393	8173	4.27	3.45455	9972	4622	4.5	3.45493	14440	9663	3.71	3.45531	11951	8077	4.52	3.45569	10817	6443	4.58	3.45606	11370	7119	4.49
3.45645	14606	9492	3.58	3.45683	12847	9062	4.37	3.45721	12417	8220	4.28	3.45758	9962	4611	4.51	3.45809	14405	9627	3.71	3.45872	12011	8132	4.5	3.45909	10811	6438	4.58	3.45947	11348	7093	4.49
3.45986	14594	9479	3.59	3.46024	12804	9013	4.38	3.46062	12461	8273	4.27	3.46099	9953	4602	4.51	3.4615	14342	9555	3.72	3.46213	12047	8175	4.5	3.4625	10834	6469	4.58	3.46288	11374	7122	4.49
3.46327	14534	9408	3.59	3.46364	12896	9116	4.36	3.46402	12468	8291	4.27	3.4644	9942	4594	4.51	3.4649	14375	9601	3.72	3.46553	12075	8204	4.49	3.46591	10846	6478	4.57	3.46628	11352	7099	4.49
3.46667	14553	9424	3.59	3.46705	12812	9014	4.37	3.46743	12531	8362	4.26	3.4678	9939	4595	4.51	3.4683	14349	9577	3.72	3.46894	12075	8209	4.49	3.46931	10860	6486	4.57	3.46969	11377	7120	4.48
3.47008	14571	9429	3.58	3.47046	12728	8907	4.38	3.47084	12598	8438	4.25	3.47122	9946	4600	4.51	3.47172	14230	9457	3.74	3.47235	12083	8221	4.49	3.47273	10870	6495	4.56	3.47311	11343	7086	4.49
3.47349	14574	9418	3.58	3.47388	12732	8917	4.38	3.47425	12686	8526	4.24	3.47463	9951	4606	4.51	3.47513	14268	9523	3.75	3.47577	12080	8224	4.5	3.47615	10877	6501	4.56	3.47652	11329	7063	4.49
3.47691	14634	9467	3.57	3.47729	12766	8957	4.37	3.47766	12759	8627	4.23	3.47804	9949	4607	4.51	3.47855	14314	9584	3.74	3.47918	12058	8213	4.51	3.47956	10892	6517	4.56	3.47993	11358	7098	4.49
3.48032	14632	9474	3.57	3.4807	12804	9002	4.37	3.48108	12733	8608	4.24	3.48145	9942	4598	4.51	3.48196	14227	9511	3.76	3.4826	12091	8253	4.5	3.48297	10875	6498	4.56	3.48335	11333	7075	4.49
3.48374	14660	9501	3.56	3.48411	12804	9000	4.37	3.48449	12674	8556	4.26	3.48487	9941	4604	4.52	3.48537	14119	9414	3.78	3.486	12095	8260	4.5	3.48638	10875	6496	4.56	3.48675	11354	7086	4.48
3.48714	14644	9484	3.57	3.48752	12856	9067	4.37	3.48789	12680	8573	4.26	3.48827	9934	4597	4.52	3.48878	14088	9408	3.79	3.48941	12087	8261	4.51	3.48979	10851	6473	4.57	3.49017	11336	7062	4.49
3.49056	14579	9409	3.57	3.49093	12899	9127	4.37	3.49131	12684	8571	4.26	3.49169	9929	4590	4.52	3.49219	14071	9407	3.8	3.49283	12087	8272	4.51	3.4932	10832	6465	4.58	3.49358	11351	7074	4.48
3.49397	14550	9359	3.57	3.49434	12869	9091	4.37	3.49472	12670	8552	4.26	3.4951	9935	4593	4.52	3.4956	14170	9518	3.79	3.49623	12076	8265	4.52	3.49661	10815	6447	4.58	3.49698	11351	7071	4.48
3.49737	14522	9324	3.57	3.49775	12871	9088	4.37	3.49812	12674	8550	4.25	3.4985	9936	4591	4.52	3.49901	14205	9551	3.78	3.49964	12049	8240	4.53	3.50002	10844	6476	4.57	3.50039	11322	7041	4.49
3.50078	14552	9337	3.56	3.50116	12763	8963	4.38	3.50154	12726	8582	4.23	3.50191	9930	4584	4.52	3.50242	14267	9628	3.78	3.50305	12021	8220	4.54	3.50343	10842	6471	4.57	3.50381	11326	7046	4.49
3.50419	14535	9321	3.57	3.50457	12816	9023	4.37	3.50495	12804	8644	4.21	3.50532	9934	4590	4.52	3.50583	14407	9758	3.75	3.50646	12037	8241	4.54	3.50684	10840	6475	4.58	3.50721	11346	7070	4.48
3.5076	14489	9275	3.57	3.50798	12739	8946	4.39	3.50835	12735	8551	4.22	3.50873	9939	4595	4.51	3.50924	14440	9802	3.75	3.50987	11989	8192	4.55	3.51025	10862	6500	4.57	3.51062	11371	7103	4.48
3.51101	14492	9263	3.57	3.51139	12761	8972	4.39	3.51177	12665	8479	4.23	3.51214	9940	4600	4.52	3.51264	14358	9714	3.76	3.51328	12032	8236	4.54	3.51365	10860	6510	4.58	3.51403	11380	7117	4.48
3.51442	14400	9167	3.58	3.5148	12872	9095	4.37	3.51517	12706	8519	4.22	3.51555	9944	4607	4.51	3.51605	14353	9666	3.75	3.51668	12058	8271	4.53	3.51706	10859	6519	4.58	3.51744	11397	7132	4.48
3.51782	14326	9085	3.59	3.5182	12918	9145	4.36	3.51858	12807	8638	4.21	3.51896	9953	4617	4.51	3.51947	14373	9667	3.74	3.5201	12065	8279	4.53	3.52048	10889	6551	4.57	3.52085	11425	7168	4.47
3.52124	14278	9040	3.6	3.52162	12930	9160	4.36	3.522	12811	8634	4.2	3.52237	9956	4622	4.51	3.52288	14302	9597	3.75	3.52351	12044	8267	4.54	3.52389	10947	6615	4.56	3.52427	11437	7186	4.47
3.52465	14316	9097	3.6	3.52503	12893	9112	4.36	3.52541	12853	8658	4.19	3.52578	9964	4632	4.51	3.52629	14280	9578	3.76	3.52692	12078	8308	4.54	3.52729	10989	6666	4.55	3.52767	11401	7145	4.48
3.52806	14358	9129	3.59	3.52844	12878	9096	4.36	3.52881	12814	8622	4.2	3.52919	9965	4631	4.51	3.5297	14127	9437	3.78	3.53032	12111	8344	4.53	3.5307	10974	6662	4.56	3.53108	11397	7146	4.48
3.53147	14409	9173	3.58	3.53184	12834	9041	4.37	3.53222	12786	8605	4.21	3.5326	9965	4634	4.51	3.5331	14165	9500	3.79	3.53374	12099	8331	4.53	3.53411	10964	6662	4.57	3.53449	11350	7100	4.49
3.53488	14523	9280	3.56	3.53525	12869	9083	4.36	3.53563	12756	8570	4.21	3.53601	9966	4639	4.51	3.53651	14286	9633	3.77	3.53715	12102	8331	4.53	3.53752	10937	6634	4.58	3.5379	11363	7109	4.49
3.53829	14564	9322	3.56	3.53867	12808	9010	4.37	3.53905	12715	8535	4.22	3.53943	9973	4648	4.51	3.5398	14301	9635	3.77	3.54018	12088	8322	4.54	3.54056	10932	6636	4.58	3.54094	11377	7114	4.48
3.54132	14563	9326	3.56	3.5417	12788	8988	4.37	3.54208	12706	8527	4.22	3.54246	9987	4664	4.51	3.54283	14214	9550	3.78	3.54321	12119	8361	4.54	3.54359	10941	6648	4.58	3.54397	11395	7136	4.48
3.54435	14564	9345	3.56	3.54473	12900	9131	4.37	3.54511	12724	8558	4.23	3.54549	9992	4678	4.51	3.54587	14071	9408	3.8	3.54624	12169	8413	4.53	3.54662	10945	6646	4.58	3.547	11398	7141	4.48
3.54739	14550	9336	3.57	3.54776	12932	9173	4.37	3.54814	12704	8547	4.23	3.54852	9997	4684	4.51	3.5489	14000	9328	3.81	3.54927	12206	8454	4.52	3.54965	10960	6661	4.57	3.55003	11403	7152	4.48
3.55042	14646	9449	3.56	3.55079	12925	9151	4.36	3.55117	12697	8557	4.24	3.55155	10008	4697	4.5	3.55193	13863	9201	3.84	3.5523	12217	8475	4.52	3.55268	10974	6683	4.57	3.55306	11425	7175	4.48
3.55344	14669	9482	3.56	3.55383	12908	9130	4.36	3.5542	12698	8564	4.24	3.55458	10025	4714	4.5	3.55496	13739	9085	3.86	3.55534	12237	8506	4.52	3.55571	10980	6686	4.57	3.55609	11450	7200	4.47
3.55648	14629	9444	3.56	3.55686	12898	9123	4.36	3.55723	12663	8526	4.25	3.55761	10026	4717	4.5	3.55799	13804	9142	3.85	3.55837	12239	8511	4.52	3.55874	10980	6685	4.57	3.55912	11450	7208	4.47
3.55951	14565	9383	3.57	3.55989	12833	9038	4.37	3.56026	12599	8467	4.26	3.56064	10036	4726	4.49	3.56102	13733	9094	3.87	3.5614	12253	8527	4.52	3.56177	10991	6701	4.57	3.56215	11458	7216	4.47
3.56254	14619	9457	3.57	3.56291	12729	8924	4.38	3.56329	12610	8488	4.27	3.56367	10044	4733	4.49	3.56405	13615	8990	3.89	3.56443	12259	8534	4.52	3.5648	11002	6712	4.56	3.56518	11430	7188	4.48
3.56557	14623	9457	3.57	3.56594	12820	9028	4.37	3.56632	12581	8470	4.28	3.5667	10037	4728	4.49	3.56708	13584	8967	3.9	3.56745	12232	8508	4.53	3.56783	10996	6700	4.56	3.56821	11417	7179	4.48
3.5686	14574	9383	3.57	3.56898	12834	9039	4.37	3.56936	12538	8418	4.28	3.56973	10036	4727	4.49	3.57011	13625	8993	3.89	3.57049	12203	8478	4.53	3.57087	10979	6684	4.57	3.57124	11454	7222	4.48
3.57163	14501	9280	3.57	3.57201	12826	9007	4.36	3.57239	12546	8427	4.28	3.57277	10044	4730	4.49	3.57314	13687	9066	3.88	3.57352	12301	8561	4.5	3.5739	11005	6716	4.56	3.57428	11446	7217	4.48
3.57466	14484	9267	3.57	3.57504	12812	8981	4.35	3.57542	12559	8435	4.28	3.5758	10049	4734	4.49	3.57617	13736	9101	3.87	3.57655	12336	8596	4.5	3.57693	11001	6713	4.57	3.57731	11472	7241	4.47
3.57769	14440	9219	3.58	3.57807	12812	8984	4.36	3.57845	12594	8461	4.27	3.57883	10066	4751	4.48	3.57921	13804	9150	3.85	3.57959	12389	8650	4.49	3.57996	10997	6707	4.57	3.58034	11478	7250	4.47
3.58073	14451	9236	3.58	3.5811	12871	9056	4.35	3.58148	12541	8393	4.27	3.58186	10075	4758	4.48	3.58224	13788	9129	3.85	3.58261	12416	8673	4.48	3.58299	11006	6716	4.56	3.58337	11507	7280	4.46
3.58376	14502	9293	3.57	3.58413	12837	9012	4.35	3.58451	12485	8322	4.27	3.58489	10081	4761	4.48	3.58527	13809	9140	3.84	3.58564	12416	8674	4.48	3.58603	11021	6736	4.56	3.5864	11514	7285	4.46
3.58679	14462	9238	3.58	3.58717	12847	9014	4.35	3.58755	12436	8249	4.28	3.58792	10093	4773	4.47	3.5883	13872	9192	3.83	3.58868	12332	8576	4.49	3.58906	11000	6713	4.57	3.58943	11536	7310	4.46
3.58982	14457	9231	3.58	3.5902	12846	9002	4.34	3.59057	12515	8326	4.26	3.59095	10091	4775	4.48	3.59133	13878	9198	3.83	3.59171	12299	8541	4.5	3.59209	10979	6687	4.57	3.59246	11536	7305	4.46
3.59285	14449	9213	3.57	3.59323	12809	8958	4.35	3.5936	12510	8321	4.26	3.59398	10102	4785	4.47	3.59436	13818	9137	3.84	3.59474	12260	8503	4.51	3.59511	10947	6657	4.58	3.59549	11561	7324	4.45
3.59588	14473	9237	3.57	3.59626	12841	8998	4.34	3.59663	12465	8273	4.27	3.59701	10107	4795	4.47	3.59739	13800	9129	3.84	3.59777	12270	8506	4.5	3.59814	10917	6616	4.58	3.59852	11536	7293	4.45
3.59891	14476	9242	3.57	3.59929	12829	8982	4.34	3.59967	12459	8261	4.27	3.60005	10115	4802	4.47	3.60042	13817	9156	3.85	3.6008	12293	8539	4.5	3.60118	10875	6568	4.59	3.60156	11523	7279	4.45
3.60194	14494	9244	3.56	3.60232	12839	8993	4.34	3.6027	12468	8267	4.26	3.60307	10134	4811	4.46	3.60345	13843	9185	3.84	3.60383	12280	8529	4.5	3.60421	10858	6549	4.59	3.60458	11538	7292	4.45
3.60497	14537	9287	3.56	3.60535	12888	9056	4.34	3.60573	12455	8241	4.26	3.6061	10137	4809	4.46	3.60648	13843	9192	3.84	3.60686	12271	8525	4.51	3.60724	10862	6560	4.6	3.60761	11536	7288	4.45
3.608	14507	9260	3.56	3.60838	13069	9277	4.32	3.60876	12445	8225	4.26	3.60913	10141	4812	4.46	3.60951	13833	9195	3.85	3.60989	12255	8511	4.51	3.61028	10858	6551	4.6	3.61065	11561	7314	4.44
3.61104	14428	9183	3.58	3.61142	13105	9321	4.32	3.6118	12419	8192	4.26	3.61218	10151	4823	4.45	3.61255	13766	9119	3.86	3.61293	12282	8531	4.5	3.61331	10842	6532	4.6	3.61369	11564	7315	4.44
3.61407	14409	9146	3.57	3.61445	13010	9211	4.33	3.61483	12422	8188	4.26	3.61521	10162	4834	4.45	3.61558	13716	9069	3.87	3.61596	12310	8554	4.49	3.61634	10815	6502	4.6	3.61672	11539	7296	4.45
3.6171	14431	9150	3.57	3.61748	12993	9174	4.32	3.61786	12402	8167	4.26	3.61824	10161	4833	4.45	3.61862	13720	9081	3.87	3.61899	12327	8576	4.49	3.61937	10827	6513	4.6	3.61975	11523	7287	4.46
3.62014	14500	9189	3.55	3.62051	13092	9288	4.31	3.62089	12393	8161	4.27	3.62127	10152	4826	4.45	3.62165	13853	9216	3.85	3.62202	12357	8623	4.5	3.6224	10817	6502	4.6	3.62278	11512	7273	4.46
3.62317	14466	9154	3.55	3.62354	13070	9274	4.32	3.62392	12416	8183	4.26	3.6243	10167	4835	4.45	3.62468	13918	9292	3.84	3.62505	12391	8667	4.49	3.62543	10799	6485	4.61	3.62581	11512	7272	4.46
3.62619	14434	9126	3.56	3.62657	13068	9270	4.32	3.62695	12397	8163	4.26	3.62733	10175	4841	4.45	3.62771	13848	9233	3.86	3.62808	12409	8685	4.49	3.62846	10796	6480	4.61	3.62884	11516	7271	4.46
3.62922	14406	9085	3.56	3.6296	13021	9212	4.32	3.62998	12437	8200	4.26	3.63036	10170	4836	4.45	3.63073	13884	9266	3.85	3.63111	12386	8657	4.49	3.63149	10800	6486	4.61	3.63187	11520	7269	4.45
3.63225	14383	9052	3.56	3.63263	13044	9255	4.33	3.63301	12471	8250	4.25	3.63338	10166	4830	4.45	3.63376	13933	9309	3.84	3.63414	12393	8660	4.49	3.63451	10792	6479	4.61	3.63489	11489	7244	4.46
3.63528	14392	9056	3.56	3.63566	13023	9233	4.33	3.63603	12473	8250	4.25	3.63641	10169	4832	4.45	3.63679	13919	9278	3.83	3.63717	12429	8695	4.48	3.63754	10778	6462	4.61	3.63792	11496	7245	4.46
3.63831	14398	9078	3.56	3.63869	13058	9277	4.33	3.63906	12512	8280	4.24	3.63944	10178	4835	4.44	3.63982	13936	9282	3.83	3.6402	12434	8704	4.48	3.64057	10786	6475	4.61	3.64095	11450	7190	4.46
3.64134	14347	9028	3.57	3.64172	13118	9350	4.32	3.64209	12492	8254	4.24	3.64247	10178	4834	4.44	3.64285	13896	9257	3.84	3.64323	12468	8745	4.48	3.6436	10766	6448	4.61	3.64398	11370	7109	4.48
3.64437	14343	9014	3.57	3.64474	12999	9197	4.33	3.64512	12519	8280	4.24	3.6455	10181	4831	4.44	3.64588	13809	9157	3.85	3.64626	12507	8793	4.47	3.64663	10766	6448	4.61	3.64701	11354	7090	4.49
3.6474	14308	8960	3.57	3.64777	12934	9115	4.34	3.64815	12559	8317	4.23	3.64853	10178	4830	4.44	3.64891	13808	9149	3.85	3.64928	12490	8780	4.48	3.64966	10769	6451	4.61	3.65004	11319	7058	4.5
3.65043	14335	8984	3.56	3.6508	12975	9174	4.34	3.65118	12566	8318	4.22	3.65156	10183	4833	4.44	3.65194	13744	9059	3.85	3.65231	12485	8770	4.48	3.65269	10743	6421	4.62	3.65307	11298	7037	4.5
3.65346	14388	9021	3.55	3.65383	13074	9299	4.33	3.65421	12596	8362	4.22	3.65459	10183	4833	4.44	3.65497	13620	8923	3.87	3.65534	12497	8783	4.48	3.65572	10761	6435	4.61	3.6561	11273	7008	4.51
3.65648	14417	9045	3.54	3.65686	13058	9284	4.33	3.65724	12570	8336	4.23	3.65762	10176	4824	4.44	3.658	13566	8862	3.87	3.65837	12481	8771	4.48	3.65875	10777	6437	4.6	3.65913	11187	6890	4.51
3.65951	14355	8970	3.55	3.65989	13122	9355	4.32	3.66027	12522	8276	4.23	3.66065	10184	4833	4.44	3.66102	13509	8794	3.88	3.6614	12483	8780	4.48	3.66178	10725	6388	4.62	3.66215	11158	6833	4.51
3.66254	14358	8948	3.54	3.66292	13244	9499	4.31	3.6633	12534	8286	4.23	3.66368	10191	4839	4.44	3.66405	13521	8806	3.88	3.66443	12461	8765	4.49	3.66481	10743	6404	4.61	3.66519	11126	6789	4.51
3.66557	14375	8963	3.54	3.66595	13196	9444	4.32	3.66633	12549	8306	4.23	3.66671	10196	4843	4.43	3.66708	13485	8780	3.89	3.66746	12457	8756	4.49	3.66784	10733	6397	4.62	3.66822	11119	6784	4.52
3.6686	14395	8977	3.54	3.66898	13196	9455	4.32	3.66936	12541	8285	4.23	3.66974	10195	4844	4.44	3.67011	13381	8680	3.91	3.67049	12460	8757	4.49	3.67087	10731	6395	4.62	3.67125	11120	6786	4.52
3.67163	14415	8979	3.53	3.67201	13240	9508	4.32	3.67239	12509	8243	4.23	3.67277	10202	4851	4.43	3.67314	13328	8614	3.91	3.67352	12417	8723	4.5	3.6739	10683	6348	4.63	3.67428	11119	6778	4.51
3.67466	14404	8973	3.53	3.67504	13194	9450	4.32	3.67542	12513	8235	4.22	3.67579	10188	4837	4.44	3.67617	13263	8548	3.92	3.67655	12411	8721	4.51	3.67693	10642	6303	4.64	3.6773	11125	6782	4.51
3.67769	14360	8921	3.54	3.67807	13188	9445	4.32	3.67845	12488	8199	4.22	3.67882	10189	4843	4.44	3.6792	13186	8477	3.94	3.67958	12363	8678	4.52	3.67996	10621	6283	4.65	3.68033	11144	6800	4.51
3.68072	14355	8899	3.53	3.6811	13241	9507	4.32	3.68148	12492	8202	4.22	3.68185	10208	4862	4.43	3.68223	13095	8390	3.96	3.68261	12347	8663	4.52	3.68299	10604	6263	4.65	3.68336	11123	6779	4.51
3.68375	14341	8892	3.54	3.68413	13285	9552	4.31	3.68451	12443	8158	4.24	3.68488	10216	4868	4.43	3.68526	13098	8394	3.96	3.68564	12317	8643	4.53	3.68602	10578	6236	4.66	3.68639	11115	6768	4.51
3.68678	14282	8834	3.55	3.68716	13305	9573	4.31	3.68754	12445	8166	4.24	3.68792	10221	4876	4.43	3.68829	13005	8303	3.98	3.68867	12327	8652	4.53	3.68905	10597	6253	4.65	3.68942	11120	6767	4.51
3.68981	14259	8797	3.55	3.69019	13349	9624	4.3	3.69056	12478	8181	4.22	3.69094	10230	4887	4.43	3.69132	12934	8226	3.99	3.6917	12338	8669	4.53	3.69207	10589	6246	4.65	3.69245	11104	6751	4.51
3.69284	14209	8753	3.56	3.69322	13439	9713	4.28	3.69359	12489	8190	4.22	3.69397	10239	4898	4.43	3.69435	12925	8200	3.98	3.69473	12337	8676	4.54	3.6951	10591	6245	4.65	3.69548	11098	6748	4.52
3.69587	14204	8747	3.56	3.69625	13388	9655	4.29	3.69662	12475	8167	4.22	3.697	10245	4903	4.42	3.69738	12879	8162	3.99	3.69776	12249	8593	4.56	3.69813	10593	6243	4.65	3.69851	11105	6761	4.52
3.6989	14222	8755	3.55	3.69927	13394	9671	4.29	3.69965	12514	8196	4.21	3.70003	10243	4898	4.42	3.70041	12869	8142	3.99	3.70079	12298	8643	4.55	3.70116	10635	6281	4.64	3.70154	11093	6756	4.52
3.70193	14172	8714	3.56	3.70231	13390	9673	4.3	3.70269	12534	8223	4.21	3.70306	10240	4890	4.42	3.70344	12916	8198	3.99	3.70382	12289	8643	4.55	3.7042	10597	6248	4.65	3.70457	11065	6729	4.53
3.70496	14142	8694	3.57	3.70534	13372	9661	4.3	3.70572	12544	8239	4.21	3.70609	10234	4889	4.43	3.70647	13011	8273	3.96	3.70685	12311	8668	4.55	3.70723	10573	6231	4.66	3.7076	11079	6745	4.53
3.70799	14179	8731	3.56	3.70837	13439	9742	4.3	3.70875	12530	8229	4.21	3.70912	10234	4882	4.42	3.7095	13046	8305	3.95	3.70988	12354	8714	4.54	3.71026	10561	6222	4.66	3.71063	11070	6743	4.53
3.71102	14219	8763	3.55	3.7114	13423	9722	4.3	3.71177	12517	8206	4.21	3.71215	10241	4876	4.42	3.71253	13081	8342	3.95	3.71291	12386	8748	4.54	3.71329	10577	6241	4.66	3.71366	11008	6675	4.55
3.71405	14234	8782	3.55	3.71443	13347	9646	4.31	3.7148	12491	8176	4.21	3.71518	10245	4876	4.42	3.71556	13249	8476	3.91	3.71594	12409	8768	4.53	3.71632	10586	6247	4.66	3.7167	10948	6603	4.56
3.71708	14188	8741	3.56	3.71746	13322	9620	4.32	3.71784	12433	8103	4.22	3.71822	10250	4883	4.42	3.71859	13260	8485	3.9	3.71897	12457	8820	4.52	3.71935	10588	6246	4.65	3.71973	10921	6573	4.56
3.72011	14179	8731	3.56	3.72049	13263	9552	4.32	3.72087	12400	8072	4.23	3.72124	10247	4889	4.42	3.72162	13170	8391	3.92	3.722	12527	8896	4.51	3.72238	10595	6258	4.65	3.72276	10906	6558	4.57
3.72314	14108	8677	3.58	3.72352	13181	9445	4.33	3.7239	12356	8016	4.23	3.72427	10255	4903	4.42	3.72465	13182	8398	3.92	3.72503	12585	8957	4.5	3.72541	10597	6261	4.65	3.72578	10901	6554	4.57
3.72617	14172	8742	3.57	3.72655	13050	9282	4.34	3.72693	12392	8038	4.22	3.72731	10251	4900	4.42	3.72769	13223	8444	3.91	3.72806	12689	9062	4.48	3.72844	10599	6255	4.65	3.72882	10894	6546	4.57
3.7292	14182	8766	3.57	3.72958	12991	9222	4.35	3.72996	12374	8018	4.22	3.73034	10248	4900	4.42	3.73072	13301	8524	3.9	3.73109	12710	9091	4.48	3.73147	10617	6270	4.64	3.73185	10900	6551	4.57
3.73223	14196	8779	3.57	3.73261	12937	9175	4.36	3.73299	12361	8012	4.23	3.73337	10247	4898	4.42	3.73374	13291	8521	3.9	3.73412	12681	9070	4.49	3.7345	10610	6257	4.64	3.73488	10887	6540	4.57
3.73526	14179	8760	3.57	3.73565	12989	9227	4.35	3.73602	12343	7992	4.23	3.7364	10248	4902	4.42	3.73678	13313	8548	3.9	3.73716	12691	9083	4.49	3.73753	10630	6268	4.63	3.73791	10882	6538	4.57
3.7383	14224	8798	3.56	3.73868	13104	9337	4.33	3.73906	12355	7996	4.22	3.73943	10256	4912	4.42	3.73981	13450	8690	3.88	3.74019	12678	9077	4.5	3.74057	10625	6257	4.63	3.74095	10868	6530	4.58
3.74133	14249	8826	3.56	3.74171	13033	9275	4.35	3.74209	12355	7992	4.22	3.74246	10255	4915	4.42	3.74284	13474	8727	3.88	3.74322	12682	9091	4.5	3.7436	10621	6256	4.64	3.74397	10867	6536	4.58
3.74436	14229	8823	3.56	3.74474	12948	9185	4.36	3.74512	12383	8028	4.22	3.74549	10253	4915	4.42	3.74587	13408	8665	3.89	3.74625	12665	9077	4.5	3.74663	10636	6273	4.63	3.747	10884	6555	4.58
3.74739	14297	8890	3.55	3.74777	12984	9234	4.36	3.74815	12423	8088	4.22	3.74852	10249	4912	4.42	3.7489	13411	8658	3.88	3.74928	12658	9081	4.51	3.74966	10658	6297	4.63	3.75003	10868	6542	4.59
3.75042	14318	8905	3.55	3.7508	12988	9227	4.35	3.75118	12451	8111	4.21	3.75156	10250	4914	4.42	3.75193	13401	8641	3.88	3.75231	12731	9171	4.51	3.75269	10697	6332	4.62	3.75307	10871	6548	4.58
3.75345	14358	8948	3.54	3.75383	13135	9379	4.33	3.75421	12435	8096	4.22	3.75459	10257	4917	4.42	3.75496	13454	8675	3.87	3.75534	12714	9147	4.51	3.75572	10699	6337	4.62	3.7561	10893	6570	4.58
3.75648	14379	8968	3.54	3.75686	13172	9423	4.32	3.75724	12457	8118	4.21	3.75762	10255	4912	4.42	3.75799	13386	8598	3.88	3.75837	12700	9150	4.52	3.75875	10700	6338	4.62	3.75913	10878	6557	4.58
3.75951	14374	8974	3.54	3.75989	13126	9370	4.33	3.76027	12525	8201	4.2	3.76065	10254	4914	4.42	3.76102	13410	8629	3.88	3.7614	12668	9119	4.53	3.76178	10720	6356	4.61	3.76216	10867	6548	4.59
3.76255	14352	8967	3.55	3.76292	13148	9385	4.32	3.7633	12517	8210	4.21	3.76368	10263	4919	4.42	3.76406	13484	8686	3.86	3.76443	12667	9117	4.52	3.76481	10739	6367	4.6	3.76519	10873	6555	4.59
3.76558	14367	9001	3.55	3.76595	13179	9426	4.32	3.76633	12524	8237	4.22	3.76671	10265	4916	4.42	3.76709	13503	8679	3.85	3.76746	12674	9131	4.53	3.76784	10740	6362	4.6	3.76822	10887	6571	4.58
3.76861	14376	9030	3.56	3.76898	13140	9386	4.33	3.76936	12571	8294	4.21	3.76974	10268	4917	4.41	3.77012	13559	8734	3.84	3.77049	12676	9129	4.52	3.77087	10729	6350	4.6	3.77125	10885	6566	4.58
3.77163	14371	9037	3.56	3.77201	13160	9422	4.33	3.77239	12618	8346	4.2	3.77277	10284	4924	4.41	3.77314	13569	8748	3.84	3.77352	12653	9103	4.53	3.7739	10702	6329	4.61	3.77428	10889	6563	4.58
3.77466	14370	9041	3.56	3.77504	13124	9386	4.34	3.77542	12644	8372	4.2	3.7758	10297	4931	4.4	3.77617	13568	8739	3.83	3.77655	12613	9067	4.54	3.77693	10705	6335	4.61	3.77731	10934	6605	4.57
3.77769	14357	9043	3.57	3.77807	13058	9316	4.35	3.77845	12575	8317	4.22	3.77883	10292	4930	4.4	3.7792	13569	8716	3.83	3.77958	12647	9099	4.53	3.77996	10723	6350	4.61	3.78034	10941	6612	4.56
3.78072	14397	9085	3.56	3.7811	13139	9398	4.33	3.78148	12627	8394	4.22	3.78186	10301	4941	4.4	3.78223	13568	8718	3.83	3.78261	12644	9085	4.52	3.78299	10739	6366	4.6	3.78337	10954	6625	4.56
3.78375	14352	9041	3.57	3.78413	13133	9397	4.34	3.78451	12662	8437	4.21	3.78489	10304	4945	4.4	3.78527	13563	8718	3.83	3.78564	12667	9115	4.52	3.78602	10723	6352	4.61	3.7864	10954	6623	4.56
3.78679	14340	9031	3.57	3.78716	13129	9391	4.34	3.78754	12671	8458	4.22	3.78792	10316	4957	4.4	3.7883	13598	8752	3.82	3.78867	12621	9071	4.53	3.78905	10708	6339	4.61	3.78943	10960	6623	4.56
3.78982	14342	9023	3.57	3.79019	13190	9452	4.33	3.79057	12654	8426	4.21	3.79095	10315	4953	4.4	3.79133	13646	8763	3.8	3.7917	12640	9092	4.53	3.79208	10735	6368	4.6	3.79246	10960	6617	4.55
3.79285	14378	9064	3.56	3.79322	13181	9436	4.32	3.7936	12683	8475	4.22	3.79398	10303	4950	4.4	3.79436	13687	8777	3.79	3.79474	12647	9102	4.53	3.79512	10726	6363	4.61	3.79549	10966	6621	4.55
3.79588	14416	9095	3.56	3.79626	13135	9384	4.33	3.79664	12674	8445	4.21	3.79702	10290	4937	4.41	3.79739	13741	8826	3.78	3.79777	12660	9113	4.53	3.79815	10726	6357	4.61	3.79853	10992	6649	4.55
3.79891	14457	9142	3.55	3.79929	13005	9249	4.35	3.79967	12640	8418	4.22	3.80005	10297	4946	4.41	3.80043	13849	8967	3.77	3.8008	12703	9161	4.52	3.80118	10707	6339	4.61	3.80156	11015	6680	4.54
3.80195	14523	9205	3.54	3.80233	12979	9229	4.36	3.80271	12640	8413	4.22	3.80308	10310	4958	4.4	3.80346	13920	9037	3.76	3.80384	12715	9170	4.52	3.80422	10669	6302	4.62	3.80459	11012	6680	4.55
3.80498	14534	9229	3.54	3.80536	12983	9229	4.36	3.80574	12586	8373	4.23	3.80611	10307	4953	4.4	3.80649	13892	8999	3.76	3.80687	12719	9174	4.52	3.80725	10667	6299	4.62	3.80762	11013	6686	4.55
3.80801	14511	9208	3.55	3.80839	13060	9305	4.34	3.80876	12588	8379	4.24	3.80914	10306	4953	4.4	3.80952	13888	8983	3.76	3.8099	12773	9231	4.51	3.81028	10669	6305	4.62	3.81065	11042	6713	4.54
3.81104	14515	9232	3.55	3.81142	13097	9354	4.34	3.81179	12581	8391	4.24	3.81217	10299	4947	4.4	3.81255	13876	8959	3.76	3.81293	12780	9240	4.51	3.8133	10742	6372	4.6	3.81368	11024	6690	4.54
3.81407	14471	9194	3.56	3.81445	13155	9423	4.33	3.81482	12609	8421	4.24	3.8152	10320	4960	4.4	3.81558	13892	8980	3.75	3.81596	12798	9273	4.51	3.81633	10725	6351	4.6	3.81671	11006	6673	4.55
3.8171	14460	9203	3.57	3.81748	13170	9432	4.33	3.81785	12583	8389	4.24	3.81824	10333	4967	4.39	3.81861	13893	8997	3.76	3.81899	12773	9246	4.51	3.81937	10707	6328	4.61	3.81975	10993	6660	4.55
3.82013	14424	9191	3.58	3.82051	13129	9392	4.34	3.82089	12591	8396	4.24	3.82126	10331	4960	4.39	3.82164	13819	8932	3.77	3.82202	12750	9220	4.52	3.8224	10719	6336	4.6	3.82278	11005	6677	4.55
3.82316	14359	9153	3.6	3.82354	13135	9398	4.34	3.82392	12609	8417	4.24	3.82429	10334	4963	4.39	3.82467	13792	8901	3.78	3.82505	12763	9234	4.52	3.82543	10701	6320	4.61	3.8258	11000	6677	4.55
3.82619	14320	9124	3.61	3.82657	13118	9373	4.34	3.82695	12655	8459	4.23	3.82732	10326	4962	4.39	3.8277	13796	8941	3.79	3.82808	12782	9250	4.51	3.82846	10700	6320	4.61	3.82883	10994	6671	4.55
3.82922	14320	9144	3.61	3.8296	13215	9461	4.31	3.82998	12614	8424	4.24	3.83035	10322	4958	4.4	3.83073	13747	8896	3.8	3.83111	12785	9261	4.51	3.83149	10719	6343	4.6	3.83186	10959	6637	4.56
3.83225	14301	9129	3.61	3.83263	13212	9455	4.31	3.833	12583	8394	4.24	3.83338	10327	4964	4.39	3.83376	13766	8910	3.79	3.83414	12780	9255	4.51	3.83452	10692	6313	4.61	3.83489	10923	6607	4.57
3.83528	14328	9156	3.61	3.83566	13205	9454	4.32	3.83603	12632	8439	4.23	3.83641	10325	4959	4.39	3.83679	13797	8945	3.79	3.83717	12749	9228	4.52	3.83754	10684	6307	4.61	3.83792	10936	6618	4.57
3.83831	14296	9119	3.61	3.83869	13228	9481	4.31	3.83906	12628	8434	4.23	3.83944	10308	4948	4.4	3.83982	13869	9014	3.77	3.8402	12743	9234	4.53	3.84057	10693	6306	4.61	3.84095	10968	6649	4.56
3.84134	14272	9100	3.62	3.84172	13162	9404	4.32	3.84209	12632	8441	4.23	3.84247	10306	4950	4.4	3.84285	13845	8993	3.78	3.84323	12805	9301	4.52	3.8436	10692	6313	4.61	3.84398	10992	6669	4.55
3.84437	14396	9223	3.6	3.84475	13155	9398	4.32	3.84512	12653	8467	4.23	3.8455	10332	4967	4.39	3.84588	13772	8925	3.79	3.84626	12855	9361	4.52	3.84663	10693	6305	4.61	3.84701	10963	6644	4.56
3.8474	14497	9319	3.58	3.84777	13219	9462	4.31	3.84816	12652	8465	4.23	3.84853	10324	4958	4.39	3.84891	13778	8931	3.79	3.84929	12858	9368	4.52	3.84967	10725	6326	4.59	3.85004	10949	6628	4.57
3.85043	14521	9342	3.58	3.85081	13245	9488	4.31	3.85119	12571	8384	4.25	3.85157	10319	4960	4.4	3.85195	13809	8962	3.79	3.85232	12827	9337	4.52	3.8527	10713	6315	4.6	3.85308	10927	6613	4.57
3.85346	14478	9301	3.59	3.85384	13242	9477	4.3	3.85422	12504	8309	4.26	3.8546	10306	4948	4.4	3.85498	13832	8979	3.78	3.85536	12801	9308	4.53	3.85573	10704	6307	4.6	3.85611	10916	6600	4.58
3.8565	14513	9337	3.58	3.85688	13244	9476	4.3	3.85725	12502	8309	4.26	3.85763	10313	4951	4.4	3.85801	13704	8854	3.8	3.85839	12806	9320	4.53	3.85876	10710	6315	4.6	3.85914	10914	6595	4.58
3.85953	14512	9334	3.58	3.85991	13332	9578	4.29	3.86029	12480	8287	4.26	3.86066	10315	4948	4.4	3.86104	13655	8806	3.81	3.86142	12826	9344	4.53	3.8618	10700	6303	4.6	3.86218	10910	6595	4.58
3.86256	14550	9358	3.57	3.86294	13314	9563	4.29	3.86332	12406	8214	4.28	3.8637	10313	4942	4.4	3.86408	13609	8779	3.83	3.86445	12753	9269	4.54	3.86483	10683	6285	4.61	3.86521	10927	6617	4.58
3.8656	14518	9324	3.58	3.86597	13302	9554	4.3	3.86635	12177	7967	4.32	3.86673	10297	4928	4.4	3.86711	13632	8808	3.82	3.86749	12712	9218	4.55	3.86787	10681	6287	4.61	3.86824	10941	6627	4.57
3.86863	14578	9375	3.56	3.86901	13335	9591	4.29	3.86938	12130	7909	4.33	3.86976	10306	4926	4.4	3.87014	13670	8832	3.81	3.87052	12722	9222	4.54	3.87089	10688	6285	4.6	3.87127	10956	6635	4.56
3.87166	14571	9359	3.56	3.87204	13380	9641	4.29	3.87241	12106	7878	4.33	3.87279	10305	4927	4.4	3.87317	13681	8849	3.81	3.87355	12757	9251	4.53	3.87392	10690	6285	4.6	3.8743	10920	6602	4.57
3.87469	14625	9394	3.55	3.87507	13296	9549	4.3	3.87544	12085	7843	4.33	3.87582	10294	4921	4.4	3.8762	13755	8932	3.8	3.87658	12774	9266	4.53	3.87695	10692	6287	4.6	3.87733	10919	6596	4.57
3.87772	14570	9337	3.56	3.8781	13145	9372	4.32	3.87848	12113	7865	4.32	3.87885	10290	4920	4.4	3.87923	13740	8932	3.81	3.87961	12746	9234	4.53	3.87999	10698	6301	4.6	3.88037	10919	6589	4.57
3.88075	14536	9318	3.57	3.88113	13126	9345	4.32	3.88151	12091	7839	4.32	3.88188	10290	4918	4.4	3.88226	13707	8891	3.81	3.88264	12746	9232	4.53	3.88302	10702	6300	4.6	3.88339	10915	6585	4.57
3.88378	14515	9300	3.57	3.88416	13140	9359	4.31	3.88454	12123	7869	4.31	3.88491	10279	4907	4.41	3.8853	13626	8816	3.83	3.88568	12745	9233	4.53	3.88606	10697	6293	4.6	3.88643	10903	6571	4.57
3.88682	14505	9312	3.58	3.8872	13117	9345	4.32	3.88758	12100	7854	4.32	3.88796	10272	4903	4.41	3.88833	13633	8821	3.83	3.88871	12736	9229	4.53	3.88909	10726	6316	4.59	3.88947	10897	6560	4.57
3.88985	14531	9342	3.57	3.89023	13040	9245	4.33	3.89061	12047	7807	4.34	3.89099	10277	4905	4.41	3.89137	13666	8848	3.82	3.89175	12740	9239	4.54	3.89212	10714	6315	4.6	3.8925	10893	6551	4.57
3.89289	14444	9267	3.59	3.89326	12977	9179	4.34	3.89364	12035	7798	4.34	3.89402	10270	4891	4.41	3.8944	13703	8875	3.81	3.89477	12760	9258	4.53	3.89515	10723	6331	4.6	3.89553	10855	6510	4.58
3.89592	14477	9296	3.59	3.89629	12974	9176	4.34	3.89667	12032	7791	4.34	3.89705	10273	4890	4.4	3.89743	13658	8830	3.82	3.8978	12805	9303	4.52	3.89818	10724	6327	4.6	3.89856	10845	6498	4.58
3.89895	14551	9372	3.57	3.89932	12977	9185	4.34	3.8997	12004	7761	4.35	3.90008	10273	4890	4.4	3.90046	13690	8851	3.81	3.90083	12811	9300	4.52	3.90121	10704	6302	4.6	3.90159	10820	6469	4.59
3.90197	14565	9390	3.57	3.90235	12972	9180	4.34	3.90273	11992	7754	4.35	3.90311	10262	4884	4.41	3.90349	13768	8925	3.8	3.90386	12801	9284	4.51	3.90424	10716	6316	4.6	3.90462	10799	6448	4.59
3.905	14591	9418	3.57	3.90538	12956	9158	4.34	3.90576	12038	7800	4.34	3.90614	10249	4872	4.41	3.90651	13680	8840	3.81	3.90689	12832	9310	4.51	3.90727	10711	6309	4.6	3.90765	10787	6435	4.6
3.90803	14585	9424	3.57	3.90841	12933	9126	4.34	3.90879	12124	7879	4.32	3.90917	10244	4865	4.41	3.90954	13606	8771	3.83	3.90992	12839	9313	4.5	3.9103	10703	6303	4.6	3.91068	10783	6434	4.6
3.91106	14497	9351	3.59	3.91144	12992	9188	4.33	3.91182	12134	7888	4.32	3.9122	10230	4851	4.42	3.91257	13636	8805	3.82	3.91295	12864	9344	4.5	3.91333	10717	6317	4.6	3.91371	10779	6430	4.6
3.91409	14457	9312	3.6	3.91447	13004	9206	4.33	3.91485	12169	7932	4.31	3.91523	10224	4845	4.42	3.9156	13617	8786	3.82	3.91598	12932	9422	4.49	3.91636	10731	6337	4.59	3.91674	10759	6408	4.6
3.91712	14369	9218	3.61	3.9175	13139	9363	4.32	3.91788	12217	7983	4.3	3.91825	10224	4848	4.42	3.91863	13659	8825	3.82	3.91901	12921	9410	4.49	3.91939	10743	6353	4.59	3.91977	10739	6389	4.61
3.92015	14298	9155	3.62	3.92053	13129	9363	4.32	3.92091	12265	8028	4.29	3.92128	10229	4847	4.42	3.92166	13695	8850	3.81	3.92204	12849	9334	4.51	3.92242	10767	6378	4.59	3.92279	10730	6378	4.61
3.92318	14332	9182	3.62	3.92356	13101	9346	4.33	3.92394	12267	8017	4.28	3.92431	10227	4844	4.42	3.92469	13720	8866	3.8	3.92507	12834	9326	4.51	3.92545	10755	6361	4.59	3.92582	10736	6385	4.61
3.92621	14421	9284	3.61	3.92659	13111	9363	4.34	3.92697	12293	8034	4.28	3.92734	10222	4844	4.42	3.92772	13751	8900	3.8	3.9281	12833	9334	4.52	3.92848	10765	6365	4.58	3.92885	10742	6390	4.61
3.92924	14397	9270	3.61	3.92962	13139	9398	4.33	3.93	12321	8053	4.27	3.93037	10225	4843	4.42	3.93075	13818	8959	3.78	3.93113	12833	9337	4.52	3.93151	10783	6382	4.58	3.93188	10752	6398	4.6
3.93227	14371	9251	3.62	3.93265	13095	9350	4.34	3.93302	12309	8043	4.27	3.9334	10227	4843	4.42	3.93378	13775	8901	3.78	3.93416	12846	9351	4.52	3.93453	10784	6382	4.58	3.93491	10747	6393	4.61
3.9353	14379	9258	3.62	3.93568	13036	9278	4.35	3.93605	12358	8084	4.26	3.93643	10220	4835	4.42	3.93681	13752	8887	3.79	3.93719	12868	9368	4.51	3.93756	10796	6404	4.58	3.93794	10749	6399	4.61
3.93833	14386	9280	3.62	3.93871	13031	9269	4.34	3.93908	12425	8145	4.24	3.93947	10219	4833	4.42	3.93984	13759	8931	3.8	3.94022	12872	9373	4.51	3.9406	10801	6413	4.58	3.94098	10757	6405	4.6
3.94136	14382	9287	3.62	3.94174	12958	9186	4.35	3.94212	12452	8176	4.24	3.94249	10222	4837	4.42	3.94287	13666	8831	3.82	3.94325	12912	9412	4.5	3.94363	10817	6425	4.57	3.94401	10754	6402	4.6
3.94439	14411	9329	3.62	3.94477	12941	9166	4.36	3.94515	12474	8201	4.23	3.94552	10226	4841	4.42	3.9459	13675	8858	3.82	3.94628	12922	9418	4.5	3.94666	10796	6406	4.58	3.94703	10739	6385	4.61
3.94742	14443	9386	3.62	3.9478	12881	9103	4.37	3.94818	12482	8206	4.23	3.94855	10221	4842	4.42	3.94893	13745	8940	3.81	3.94931	12957	9461	4.49	3.94969	10808	6420	4.58	3.95006	10737	6387	4.61
3.95045	14504	9437	3.61	3.95083	12826	9046	4.38	3.95121	12492	8220	4.23	3.95158	10219	4847	4.42	3.95196	13733	8933	3.81	3.95234	12981	9490	4.49	3.95272	10857	6463	4.56	3.95309	10754	6406	4.61
3.95348	14492	9439	3.62	3.95386	12916	9157	4.37	3.95424	12502	8229	4.23	3.95462	10222	4853	4.42	3.95499	13750	8956	3.81	3.95537	12958	9473	4.5	3.95575	10843	6444	4.56	3.95613	10739	6388	4.61
3.95651	14634	9584	3.6	3.95689	13024	9288	4.36	3.95727	12540	8274	4.22	3.95765	10221	4855	4.42	3.95803	13755	8969	3.82	3.95841	12993	9506	4.49	3.95878	10847	6452	4.56	3.95916	10729	6376	4.61
3.95955	14680	9633	3.59	3.95993	13023	9286	4.36	3.9603	12547	8271	4.22	3.96068	10223	4859	4.42	3.96106	13791	8990	3.8	3.96144	13008	9524	4.49	3.96181	10846	6451	4.56	3.96219	10712	6356	4.61
3.96258	14629	9592	3.6	3.96295	13083	9351	4.35	3.96333	12526	8235	4.22	3.96371	10225	4856	4.42	3.96409	13804	8973	3.79	3.96446	13074	9586	4.48	3.96484	10838	6446	4.57	3.96522	10718	6362	4.61
3.96561	14600	9572	3.61	3.96598	13050	9305	4.35	3.96636	12495	8196	4.22	3.96674	10223	4861	4.42	3.96712	13833	8996	3.79	3.96749	13138	9657	4.47	3.96787	10831	6444	4.57	3.96825	10712	6359	4.62
3.96864	14637	9609	3.6	3.96901	13014	9258	4.35	3.96939	12481	8176	4.22	3.96977	10216	4859	4.43	3.97015	13818	8978	3.79	3.97052	13113	9624	4.47	3.9709	10835	6450	4.57	3.97128	10730	6388	4.62
3.97167	14659	9636	3.6	3.97204	13031	9272	4.35	3.97242	12492	8175	4.21	3.9728	10218	4857	4.43	3.97318	13801	8964	3.79	3.97356	13129	9639	4.46	3.97394	10810	6420	4.57	3.97431	10741	6403	4.61
3.9747	14656	9648	3.61	3.97508	13075	9315	4.34	3.97546	12481	8161	4.21	3.97584	10214	4849	4.43	3.97621	13820	8981	3.79	3.97659	13170	9686	4.46	3.97697	10786	6391	4.58	3.97735	10749	6418	4.61
3.97773	14620	9602	3.61	3.97811	13069	9303	4.33	3.97849	12468	8143	4.21	3.97887	10215	4841	4.42	3.97924	13832	8985	3.78	3.97962	13205	9725	4.45	3.98	10796	6393	4.57	3.98038	10788	6459	4.6
3.98076	14764	9726	3.58	3.98114	13086	9311	4.33	3.98152	12419	8091	4.22	3.9819	10213	4836	4.42	3.98227	13836	8957	3.77	3.98265	13236	9754	4.45	3.98303	10794	6395	4.58	3.98341	10750	6415	4.61
3.98379	14805	9758	3.57	3.98417	13080	9299	4.33	3.98455	12398	8065	4.23	3.98492	10212	4832	4.42	3.9853	13828	8913	3.76	3.98568	13248	9777	4.45	3.98606	10784	6389	4.58	3.98643	10719	6381	4.62
3.98682	14734	9677	3.58	3.9872	13114	9347	4.33	3.98758	12387	8052	4.23	3.98795	10213	4831	4.42	3.98833	13804	8892	3.77	3.98871	13246	9772	4.45	3.98909	10783	6391	4.58	3.98947	10668	6326	4.63
3.98986	14645	9605	3.6	3.99023	13129	9370	4.33	3.99061	12386	8057	4.23	3.99099	10209	4831	4.42	3.99137	13753	8862	3.78	3.99174	13243	9762	4.45	3.99212	10763	6370	4.59	3.9925	10649	6309	4.64
3.99288	14548	9533	3.62	3.99326	13094	9325	4.33	3.99364	12334	7994	4.24	3.99402	10214	4836	4.42	3.99439	13739	8857	3.79	3.99477	13281	9800	4.44	3.99515	10716	6336	4.6	3.99553	10670	6334	4.63
3.99591	14530	9503	3.62	3.99629	13177	9418	4.32	3.99667	12276	7921	4.24	3.99705	10208	4827	4.42	3.99742	13715	8816	3.79	3.9978	13288	9807	4.44	3.99818	10708	6332	4.61	3.99856	10677	6343	4.63
3.99894	14384	9376	3.65	3.99932	13235	9474	4.31	3.9997	12245	7883	4.25	4.00008	10202	4822	4.43	4.00045	13678	8779	3.79	4.00083	13256	9779	4.45	4.00121	10718	6343	4.61	4.00159	10680	6342	4.63
4.00197	14521	9517	3.63	4.00235	13164	9391	4.31	4.00273	12270	7907	4.24	4.00311	10201	4820	4.43	4.00348	13719	8827	3.79	4.00386	13170	9688	4.46	4.00424	10729	6350	4.6	4.00462	10651	6308	4.64
4.005	14555	9553	3.62	4.00538	13115	9332	4.32	4.00576	12274	7919	4.24	4.00614	10195	4815	4.43	4.00651	13759	8869	3.78	4.00689	13183	9689	4.45	4.00727	10738	6355	4.6	4.00765	10638	6294	4.64
4.00803	14525	9539	3.63	4.00841	13092	9307	4.32	4.00879	12214	7857	4.25	4.00916	10194	4812	4.43	4.00954	13760	8871	3.78	4.00992	13289	9800	4.43	4.0103	10754	6369	4.59	4.01067	10628	6284	4.64
4.01106	14554	9571	3.63	4.01144	13053	9281	4.33	4.01182	12186	7826	4.26	4.01219	10195	4811	4.43	4.01257	13785	8903	3.78	4.01295	13268	9778	4.44	4.01333	10758	6366	4.59	4.0137	10621	6276	4.64
4.01409	14506	9541	3.64	4.01447	13064	9290	4.33	4.01485	12181	7808	4.26	4.01522	10198	4813	4.43	4.0156	13765	8872	3.78	4.01598	13333	9838	4.42	4.01636	10742	6358	4.6	4.01673	10629	6282	4.64
4.01712	14500	9524	3.64	4.0175	13159	9402	4.32	4.01788	12144	7761	4.26	4.01826	10201	4814	4.42	4.01863	13804	8905	3.77	4.01901	13306	9808	4.42	4.01939	10740	6361	4.6	4.01977	10630	6281	4.64
4.02015	14467	9491	3.64	4.02053	13135	9363	4.32	4.02091	12151	7750	4.25	4.02129	10204	4817	4.42	4.02166	13926	9028	3.75	4.02204	13305	9805	4.42	4.02242	10763	6382	4.59	4.0228	10627	6281	4.64
4.02318	14517	9539	3.64	4.02356	13172	9395	4.31	4.02394	12180	7771	4.24	4.02432	10211	4830	4.42	4.02469	13920	9006	3.75	4.02507	13270	9773	4.43	4.02545	10721	6343	4.6	4.02583	10589	6242	4.65
4.02621	14614	9624	3.62	4.02659	13133	9345	4.31	4.02697	12157	7728	4.24	4.02735	10222	4841	4.42	4.02772	13931	9005	3.74	4.0281	13235	9736	4.44	4.02848	10716	6337	4.6	4.02886	10606	6256	4.65
4.02924	14623	9632	3.62	4.02962	13127	9336	4.31	4.03	12121	7673	4.24	4.03038	10240	4859	4.41	4.03075	14055	9117	3.72	4.03113	13233	9730	4.44	4.03151	10692	6320	4.61	4.03189	10591	6236	4.65
4.03227	14619	9635	3.62	4.03265	13202	9439	4.31	4.03303	12119	7666	4.24	4.0334	10235	4856	4.42	4.03378	14186	9239	3.7	4.03416	13292	9782	4.42	4.03454	10678	6309	4.62	4.03491	10559	6200	4.66
4.0353	14598	9618	3.62	4.03568	13257	9499	4.3	4.03606	12118	7666	4.24	4.03644	10238	4857	4.41	4.03682	14226	9284	3.69	4.03719	13328	9813	4.41	4.03757	10677	6309	4.62	4.03795	10557	6196	4.66
4.03834	14563	9583	3.63	4.03871	13156	9387	4.32	4.03909	12158	7714	4.23	4.03947	10241	4860	4.41	4.03985	14170	9233	3.7	4.04022	13374	9864	4.41	4.0406	10662	6292	4.62	4.04098	10569	6207	4.65
4.04136	14611	9626	3.62	4.04174	13176	9411	4.31	4.04212	12171	7739	4.24	4.0425	10240	4864	4.42	4.04288	14228	9300	3.69	4.04325	13409	9903	4.4	4.04363	10649	6281	4.63	4.04401	10587	6221	4.64
4.04439	14585	9617	3.63	4.04477	13148	9358	4.31	4.04515	12181	7758	4.24	4.04553	10239	4860	4.42	4.0459	14201	9270	3.7	4.04628	13412	9900	4.4	4.04666	10650	6275	4.62	4.04704	10575	6208	4.65
4.04742	14611	9643	3.62	4.0478	13065	9260	4.32	4.04818	12194	7763	4.23	4.04856	10244	4862	4.41	4.04893	14162	9230	3.7	4.04931	13523	10023	4.38	4.04969	10663	6281	4.62	4.05007	10577	6212	4.65
4.05045	14651	9672	3.62	4.05083	13069	9265	4.32	4.05121	12222	7793	4.23	4.05159	10243	4862	4.41	4.05197	13950	9016	3.74	4.05235	13624	10132	4.37	4.05272	10677	6291	4.61	4.0531	10576	6212	4.65
4.05349	14627	9660	3.62	4.05386	13071	9271	4.32	4.05424	12254	7826	4.22	4.05462	10241	4856	4.41	4.055	13878	8941	3.75	4.05538	13637	10150	4.37	4.05576	10649	6265	4.62	4.05613	10566	6205	4.65
4.05652	14631	9647	3.62	4.0569	13191	9419	4.31	4.05728	12269	7833	4.21	4.05765	10242	4864	4.41	4.05803	13952	8999	3.73	4.05841	13573	10091	4.38	4.05879	10638	6261	4.63	4.05916	10578	6216	4.65
4.05955	14604	9610	3.62	4.05993	13096	9308	4.32	4.06031	12245	7808	4.22	4.06068	10239	4865	4.42	4.06106	13965	9011	3.73	4.06144	13605	10129	4.38	4.06182	10652	6271	4.62	4.06219	10564	6202	4.65
4.06258	14532	9529	3.63	4.06296	12990	9177	4.33	4.06333	12250	7807	4.21	4.06371	10237	4862	4.42	4.06409	13985	9042	3.73	4.06447	13587	10110	4.38	4.06485	10624	6244	4.63	4.06522	10571	6211	4.65
4.06561	14572	9553	3.62	4.06599	12891	9081	4.35	4.06637	12277	7836	4.21	4.06675	10235	4859	4.42	4.06712	13961	8993	3.73	4.0675	13628	10154	4.38	4.06788	10614	6240	4.63	4.06826	10577	6215	4.65
4.06864	14607	9564	3.6	4.06902	12859	9048	4.35	4.0694	12309	7857	4.2	4.06978	10225	4846	4.42	4.07015	13949	8999	3.73	4.07053	13608	10137	4.38	4.07091	10584	6218	4.65	4.07129	10559	6194	4.65
4.07167	14557	9498	3.61	4.07205	12988	9219	4.35	4.07243	12304	7842	4.2	4.0728	10223	4842	4.42	4.07318	13952	9009	3.73	4.07356	13652	10180	4.37	4.07394	10588	6221	4.64	4.07432	10563	6199	4.65
4.0747	14478	9435	3.62	4.07508	12996	9227	4.35	4.07546	12296	7839	4.2	4.07584	10215	4842	4.42	4.07622	13916	8958	3.74	4.07659	13651	10176	4.37	4.07697	10597	6238	4.64	4.07735	10564	6202	4.65
4.07774	14467	9432	3.63	4.07811	13056	9272	4.33	4.07849	12277	7828	4.21	4.07887	10220	4843	4.42	4.07925	13867	8911	3.74	4.07962	13694	10215	4.36	4.08	10592	6241	4.65	4.08038	10557	6193	4.65
4.08076	14481	9441	3.62	4.08114	13030	9244	4.33	4.08152	12253	7797	4.21	4.0819	10221	4840	4.42	4.08228	13834	8876	3.75	4.08265	13705	10223	4.36	4.08303	10601	6256	4.65	4.08341	10553	6183	4.65
4.08379	14485	9442	3.62	4.08417	12964	9169	4.34	4.08455	12215	7749	4.21	4.08493	10230	4844	4.42	4.0853	13772	8820	3.76	4.08568	13719	10241	4.36	4.08606	10618	6272	4.64	4.08644	10551	6181	4.65
4.08682	14531	9474	3.61	4.0872	12926	9125	4.35	4.08758	12196	7725	4.22	4.08796	10237	4846	4.41	4.08833	13704	8772	3.78	4.08871	13733	10264	4.36	4.08909	10643	6294	4.64	4.08947	10577	6203	4.64
4.08985	14567	9522	3.61	4.09023	12942	9150	4.35	4.09061	12153	7680	4.22	4.09099	10235	4842	4.41	4.09136	13717	8792	3.78	4.09174	13790	10328	4.35	4.09212	10660	6303	4.63	4.0925	10562	6180	4.65
4.09288	14622	9579	3.6	4.09326	12949	9159	4.35	4.09364	12120	7638	4.23	4.09402	10235	4844	4.41	4.0944	13750	8806	3.77	4.09478	13838	10387	4.35	4.09515	10667	6312	4.63	4.09553	10538	6149	4.65
4.09592	14654	9607	3.6	4.09629	12799	9002	4.37	4.09667	12129	7651	4.23	4.09705	10223	4829	4.42	4.09743	13759	8822	3.77	4.0978	13793	10348	4.36	4.09818	10677	6322	4.62	4.09856	10532	6140	4.65
4.09895	14663	9612	3.59	4.09932	12812	9014	4.37	4.0997	12110	7631	4.23	4.10008	10227	4833	4.41	4.10046	13774	8863	3.77	4.10083	13780	10331	4.36	4.10121	10677	6320	4.62	4.10159	10551	6164	4.65
4.10198	14692	9660	3.59	4.10235	12910	9131	4.36	4.10273	12142	7674	4.23	4.10311	10232	4834	4.41	4.10349	13772	8874	3.78	4.10386	13878	10437	4.35	4.10424	10644	6294	4.64	4.10462	10561	6175	4.64
4.105	14682	9640	3.59	4.10538	12988	9225	4.35	4.10576	12151	7674	4.22	4.10614	10230	4831	4.41	4.10652	13825	8917	3.77	4.10689	13892	10447	4.35	4.10727	10625	6269	4.64	4.10765	10576	6186	4.64
4.10803	14640	9610	3.6	4.10841	13050	9290	4.34	4.10879	12097	7620	4.23	4.10917	10229	4827	4.41	4.10954	13850	8938	3.76	4.10992	13969	10529	4.33	4.1103	10653	6291	4.63	4.11068	10557	6164	4.64
4.11106	14670	9652	3.6	4.11144	13163	9409	4.32	4.11182	12078	7600	4.24	4.1122	10228	4821	4.41	4.11257	13914	9003	3.75	4.11295	13968	10528	4.33	4.11333	10646	6282	4.63	4.11371	10566	6172	4.64
4.11409	14683	9679	3.6	4.11447	13088	9316	4.33	4.11485	12112	7622	4.23	4.11523	10230	4821	4.41	4.1156	13897	9002	3.76	4.11598	13970	10521	4.33	4.11636	10618	6247	4.63	4.11674	10591	6202	4.63
4.11712	14727	9731	3.6	4.1175	13001	9212	4.34	4.11788	12106	7618	4.23	4.11826	10231	4822	4.41	4.11864	13948	9056	3.75	4.11902	14001	10549	4.32	4.11939	10602	6218	4.63	4.11977	10594	6200	4.63
4.12016	14771	9766	3.59	4.12053	13002	9203	4.33	4.12091	12111	7618	4.23	4.12129	10224	4818	4.41	4.12167	13871	8998	3.77	4.12204	14036	10598	4.32	4.12242	10608	6222	4.63	4.1228	10604	6213	4.63
4.12319	14787	9787	3.59	4.12357	13087	9298	4.32	4.12395	12115	7615	4.22	4.12433	10225	4816	4.41	4.1247	13787	8925	3.79	4.12508	14048	10617	4.33	4.12546	10598	6202	4.63	4.12584	10624	6232	4.62
4.12622	14849	9846	3.58	4.1266	13071	9278	4.32	4.12698	12072	7580	4.24	4.12736	10221	4811	4.41	4.12773	13844	8985	3.78	4.12811	14115	10693	4.32	4.12849	10598	6200	4.63	4.12887	10614	6225	4.63
4.12925	14888	9862	3.57	4.12963	13045	9240	4.32	4.13001	12128	7639	4.22	4.13039	10217	4805	4.41	4.13076	13843	8974	3.77	4.13114	14107	10684	4.32	4.13152	10588	6189	4.63	4.1319	10609	6234	4.64
4.13228	14879	9857	3.57	4.13266	13047	9235	4.32	4.13304	12130	7633	4.22	4.13342	10217	4808	4.41	4.13379	13872	9018	3.77	4.13417	14133	10708	4.31	4.13455	10601	6200	4.63	4.13493	10623	6251	4.63
4.13531	14828	9822	3.58	4.13569	13192	9403	4.3	4.13607	12119	7619	4.22	4.13645	10221	4815	4.41	4.13682	13829	8998	3.79	4.1372	14186	10753	4.3	4.13758	10599	6202	4.63	4.13796	10611	6239	4.64
4.13834	14750	9751	3.6	4.13872	13283	9532	4.3	4.1391	12120	7620	4.22	4.13947	10214	4805	4.41	4.13985	13780	8959	3.8	4.14026	14203	10776	4.3	4.14064	10588	6186	4.63	4.14102	10613	6247	4.64
4.14141	14713	9733	3.61	4.14178	13323	9570	4.29	4.14216	12144	7636	4.21	4.14254	10221	4809	4.41	4.14292	13865	9034	3.78	4.14329	14177	10760	4.31	4.14367	10561	6151	4.63	4.14405	10591	6233	4.65
4.14444	14637	9654	3.62	4.14481	13279	9503	4.29	4.14519	12112	7595	4.22	4.14557	10224	4816	4.41	4.14595	13769	8938	3.8	4.14632	14203	10785	4.3	4.1467	10564	6152	4.63	4.14708	10589	6234	4.65
4.14746	14615	9600	3.61	4.14784	13282	9503	4.29	4.14822	12091	7574	4.22	4.1486	10227	4813	4.41	4.14898	13735	8901	3.8	4.14935	14167	10745	4.31	4.14973	10533	6115	4.64	4.15011	10591	6235	4.65
4.15049	14614	9587	3.61	4.15087	13326	9545	4.28	4.15125	12133	7613	4.21	4.15163	10228	4814	4.41	4.152	13774	8936	3.8	4.15238	14162	10733	4.31	4.15276	10522	6101	4.64	4.15314	10588	6234	4.65
4.15352	14651	9612	3.6	4.1539	13357	9588	4.28	4.15428	12177	7658	4.2	4.15466	10220	4807	4.41	4.15503	13831	9022	3.8	4.15541	14118	10687	4.31	4.15579	10540	6114	4.63	4.15617	10598	6247	4.65
4.15655	14604	9540	3.6	4.15693	13322	9546	4.28	4.15731	12192	7676	4.2	4.15769	10208	4791	4.41	4.15806	13892	9073	3.78	4.15844	14121	10692	4.31	4.15882	10566	6119	4.62	4.1592	10612	6260	4.64
4.15958	14517	9448	3.61	4.15996	13281	9502	4.29	4.16034	12230	7710	4.19	4.16072	10204	4788	4.42	4.16109	13957	9150	3.77	4.16147	14096	10662	4.31	4.16185	10554	6102	4.62	4.16223	10610	6257	4.64
4.16261	14477	9416	3.62	4.16299	13281	9492	4.28	4.16337	12263	7728	4.18	4.16374	10195	4777	4.42	4.16412	13903	9098	3.78	4.1645	14083	10654	4.32	4.16488	10573	6111	4.61	4.16526	10611	6258	4.64
4.16564	14369	9284	3.63	4.16602	13349	9561	4.27	4.1664	12309	7758	4.16	4.16678	10193	4772	4.42	4.16716	13837	9026	3.79	4.16753	14107	10676	4.32	4.16791	10594	6131	4.61	4.16829	10604	6254	4.65
4.16868	14411	9288	3.61	4.16905	13372	9597	4.27	4.16943	12290	7739	4.17	4.16981	10192	4767	4.42	4.17019	13845	9035	3.79	4.17056	14034	10601	4.33	4.17094	10624	6155	4.59	4.17132	10611	6260	4.64
4.1717	14408	9284	3.61	4.17208	13455	9692	4.26	4.17246	12340	7789	4.16	4.17284	10186	4762	4.42	4.17322	13888	9096	3.79	4.17359	14075	10642	4.32	4.17397	10623	6151	4.59	4.17435	10607	6252	4.64
4.17473	14380	9260	3.62	4.17511	13523	9757	4.25	4.17549	12336	7789	4.16	4.17587	10177	4756	4.42	4.17624	13990	9213	3.78	4.17662	14123	10688	4.31	4.177	10604	6134	4.6	4.17738	10584	6228	4.65
4.17776	14416	9297	3.61	4.17814	13529	9762	4.25	4.17852	12320	7768	4.16	4.1789	10174	4750	4.42	4.17927	14084	9313	3.77	4.17965	14131	10692	4.31	4.18003	10623	6154	4.59	4.18041	10582	6230	4.65
4.18079	14425	9320	3.61	4.18117	13475	9697	4.25	4.18155	12295	7746	4.17	4.18193	10166	4744	4.43	4.1823	14030	9244	3.77	4.18268	14217	10768	4.29	4.18306	10606	6140	4.6	4.18344	10589	6237	4.65
4.18382	14474	9367	3.61	4.1842	13477	9693	4.25	4.18458	12262	7712	4.17	4.18496	10159	4734	4.43	4.18534	14031	9232	3.77	4.18572	14225	10774	4.28	4.18609	10586	6124	4.61	4.18647	10592	6242	4.65
4.18686	14472	9381	3.61	4.18723	13458	9663	4.25	4.18761	12252	7698	4.17	4.18799	10155	4727	4.43	4.18837	14047	9250	3.76	4.18874	14222	10770	4.28	4.18912	10591	6131	4.61	4.1895	10592	6243	4.65
4.18989	14417	9319	3.62	4.19026	13401	9594	4.25	4.19065	12309	7746	4.16	4.19102	10142	4717	4.43	4.1914	14021	9210	3.76	4.19178	14184	10721	4.28	4.19216	10584	6131	4.61	4.19253	10592	6244	4.65
4.19292	14418	9316	3.62	4.1933	13392	9599	4.26	4.19367	12330	7767	4.16	4.19405	10130	4707	4.44	4.19443	14050	9229	3.76	4.19481	14143	10676	4.29	4.19519	10584	6138	4.61	4.19556	10595	6247	4.65
4.19595	14355	9255	3.63	4.19633	13409	9613	4.26	4.19671	12312	7746	4.16	4.19709	10112	4689	4.44	4.19746	14119	9267	3.74	4.19784	14117	10659	4.3	4.19822	10581	6145	4.62	4.1986	10581	6232	4.65
4.19898	14283	9167	3.63	4.19936	13464	9675	4.25	4.19974	12275	7696	4.16	4.20012	10116	4689	4.44	4.2005	14165	9291	3.72	4.20088	14036	10568	4.31	4.20125	10621	6171	4.6	4.20163	10585	6236	4.65
4.20202	14320	9187	3.62	4.20239	13470	9673	4.24	4.20277	12257	7679	4.17	4.20315	10114	4685	4.44	4.20353	14188	9308	3.72	4.2039	14047	10574	4.3	4.20428	10618	6167	4.6	4.20466	10598	6247	4.65
4.20505	14307	9171	3.62	4.20542	13373	9560	4.25	4.2058	12257	7685	4.17	4.20618	10113	4682	4.44	4.20656	14260	9374	3.7	4.20693	14007	10525	4.31	4.20731	10611	6161	4.61	4.20769	10574	6218	4.65
4.20808	14318	9181	3.62	4.20845	13381	9577	4.26	4.20883	12278	7705	4.16	4.20921	10111	4680	4.44	4.20959	14203	9323	3.71	4.20996	13931	10439	4.31	4.21034	10615	6164	4.6	4.21072	10568	6215	4.65
4.2111	14328	9195	3.62	4.21148	13295	9467	4.26	4.21186	12309	7733	4.16	4.21224	10111	4673	4.44	4.21262	14136	9248	3.72	4.21299	13941	10455	4.31	4.21337	10619	6165	4.6	4.21375	10566	6212	4.66
4.21413	14292	9163	3.63	4.21451	13256	9409	4.26	4.21489	12269	7692	4.16	4.21527	10108	4665	4.44	4.21565	14188	9275	3.71	4.21602	13893	10410	4.32	4.2164	10617	6164	4.6	4.21678	10549	6190	4.66
4.21716	14305	9165	3.62	4.21754	13213	9357	4.27	4.21792	12262	7669	4.16	4.2183	10102	4665	4.44	4.21867	14159	9234	3.71	4.21905	13917	10434	4.32	4.21943	10629	6174	4.6	4.21981	10546	6188	4.66
4.22019	14245	9100	3.63	4.22057	13218	9368	4.27	4.22095	12285	7685	4.15	4.22133	10089	4654	4.44	4.2217	14133	9200	3.71	4.22208	13993	10516	4.31	4.22246	10618	6166	4.6	4.22284	10547	6186	4.66
4.22322	14255	9085	3.62	4.2236	13318	9485	4.26	4.22398	12256	7650	4.16	4.22436	10089	4653	4.44	4.22473	14075	9150	3.72	4.22511	13941	10459	4.32	4.22549	10635	6182	4.6	4.22587	10577	6218	4.65
4.22625	14266	9092	3.62	4.22663	13398	9577	4.25	4.22701	12272	7674	4.15	4.22738	10083	4647	4.45	4.22776	14125	9209	3.71	4.22814	13898	10411	4.32	4.22852	10618	6174	4.61	4.2289	10577	6217	4.65
4.22928	14281	9107	3.62	4.22966	13450	9633	4.24	4.23004	12242	7641	4.16	4.23041	10077	4638	4.45	4.23079	14154	9238	3.71	4.23117	13910	10416	4.32	4.23155	10629	6181	4.6	4.23193	10584	6218	4.65
4.23231	14292	9109	3.61	4.23269	13487	9674	4.23	4.23307	12237	7641	4.16	4.23345	10077	4638	4.45	4.23383	14116	9224	3.72	4.2342	13954	10463	4.31	4.23458	10650	6198	4.59	4.23496	10577	6213	4.65
4.23534	14334	9149	3.61	4.23572	13492	9680	4.23	4.2361	12207	7610	4.17	4.23648	10075	4636	4.45	4.23686	14049	9158	3.73	4.23723	14043	10547	4.29	4.23761	10653	6206	4.6	4.23799	10571	6209	4.65
4.23837	14375	9188	3.6	4.23875	13432	9607	4.24	4.23913	12213	7616	4.17	4.23951	10067	4633	4.45	4.23989	14057	9170	3.73	4.24026	14091	10608	4.29	4.24064	10624	6185	4.61	4.24102	10577	6217	4.65
4.2414	14349	9151	3.6	4.24178	13385	9545	4.24	4.24216	12178	7587	4.18	4.24254	10069	4640	4.45	4.24291	14142	9242	3.72	4.24329	14126	10644	4.28	4.24367	10624	6188	4.61	4.24405	10576	6218	4.65
4.24443	14366	9153	3.59	4.24481	13352	9509	4.24	4.24519	12167	7581	4.18	4.24557	10070	4644	4.45	4.24594	14066	9180	3.73	4.24632	14081	10596	4.29	4.2467	10617	6176	4.61	4.24708	10618	6260	4.64
4.24746	14451	9222	3.58	4.24784	13292	9422	4.24	4.24822	12160	7567	4.18	4.2486	10054	4634	4.46	4.24897	14056	9155	3.73	4.24935	14121	10631	4.28	4.24973	10611	6167	4.61	4.25011	10611	6249	4.64
4.25049	14551	9315	3.56	4.25087	13291	9413	4.24	4.25125	12129	7532	4.19	4.25162	10050	4620	4.46	4.252	14030	9122	3.73	4.25238	14154	10662	4.27	4.25276	10591	6149	4.61	4.25314	10624	6265	4.64
4.25352	14578	9370	3.56	4.2539	13293	9417	4.24	4.25428	12116	7517	4.19	4.25465	10056	4620	4.45	4.25503	14063	9150	3.73	4.25541	14204	10723	4.27	4.25579	10584	6143	4.62	4.25617	10637	6275	4.63
4.25655	14628	9410	3.55	4.25693	13241	9352	4.24	4.25731	12111	7504	4.19	4.25768	10068	4627	4.45	4.25806	14015	9103	3.73	4.25844	14231	10749	4.27	4.25882	10599	6153	4.61	4.25919	10644	6279	4.63
4.25958	14630	9417	3.55	4.25996	13194	9294	4.25	4.26034	12091	7480	4.19	4.26071	10062	4625	4.45	4.26109	13960	9046	3.74	4.26147	14244	10745	4.26	4.26185	10581	6132	4.61	4.26222	10636	6268	4.63
4.26261	14676	9470	3.55	4.26299	13188	9283	4.25	4.26337	12067	7455	4.19	4.26374	10044	4614	4.46	4.26412	13980	9081	3.74	4.2645	14263	10769	4.25	4.26488	10608	6146	4.6	4.26525	10640	6271	4.63
4.26564	14779	9542	3.53	4.26602	13118	9209	4.26	4.26639	12042	7437	4.2	4.26677	10045	4613	4.46	4.26715	13997	9083	3.74	4.26753	14320	10822	4.24	4.2679	10611	6148	4.6	4.26828	10668	6301	4.62
4.26867	14695	9466	3.54	4.26905	13200	9308	4.25	4.26942	12044	7433	4.2	4.2698	10046	4610	4.46	4.27018	14025	9124	3.74	4.27056	14233	10728	4.25	4.27093	10581	6126	4.61	4.27131	10677	6312	4.62
4.2717	14653	9436	3.55	4.27208	13185	9291	4.25	4.27246	12024	7421	4.21	4.27284	10051	4617	4.46	4.27321	14005	9124	3.74	4.27359	14252	10747	4.25	4.27397	10578	6122	4.61	4.27435	10701	6342	4.62
4.27473	14714	9482	3.54	4.27511	13154	9243	4.25	4.27549	12035	7410	4.2	4.27587	10054	4621	4.46	4.27625	13997	9119	3.75	4.27662	14275	10772	4.25	4.277	10585	6138	4.61	4.27738	10703	6343	4.62
4.27777	14704	9463	3.54	4.27814	13114	9195	4.26	4.27852	12026	7393	4.19	4.2789	10069	4638	4.45	4.27928	14015	9154	3.75	4.27965	14298	10799	4.25	4.28003	10567	6120	4.62	4.28041	10710	6351	4.61
4.2808	14725	9474	3.53	4.28117	13085	9156	4.26	4.28155	12005	7368	4.2	4.28193	10087	4651	4.45	4.28231	13949	9102	3.76	4.28268	14327	10828	4.24	4.28306	10598	6145	4.61	4.28344	10717	6359	4.61
4.28383	14882	9626	3.51	4.2842	13082	9153	4.26	4.28458	11952	7318	4.21	4.28496	10088	4648	4.44	4.28534	13911	9058	3.77	4.28571	14337	10838	4.24	4.28609	10591	6138	4.61	4.28647	10733	6376	4.61
4.28685	14818	9579	3.52	4.28723	13108	9188	4.26	4.28761	11947	7310	4.21	4.28799	10100	4655	4.44	4.28836	13957	9077	3.75	4.28874	14378	10885	4.24	4.28912	10581	6131	4.61	4.2895	10723	6370	4.61
4.28988	14894	9653	3.51	4.29026	13195	9299	4.25	4.29064	11967	7333	4.21	4.29102	10102	4654	4.44	4.29139	14009	9104	3.74	4.29177	14304	10805	4.25	4.29215	10601	6152	4.61	4.29253	10727	6371	4.61
4.29291	14820	9569	3.52	4.29329	13219	9324	4.25	4.29367	12002	7360	4.2	4.29405	10115	4657	4.43	4.29442	14053	9140	3.73	4.2948	14249	10746	4.25	4.29518	10629	6174	4.6	4.29556	10719	6362	4.61
4.29594	14777	9520	3.52	4.29632	13251	9356	4.24	4.2967	11981	7349	4.21	4.29708	10110	4650	4.43	4.29745	14012	9098	3.73	4.29783	14204	10705	4.26	4.29821	10615	6160	4.6	4.29859	10712	6359	4.62
4.29897	14829	9570	3.51	4.29935	13216	9320	4.25	4.29973	11932	7308	4.22	4.30011	10111	4647	4.43	4.30048	14040	9119	3.73	4.30086	14217	10709	4.25	4.30124	10597	6138	4.61	4.30162	10697	6339	4.62
4.302	14808	9563	3.52	4.30238	13299	9437	4.25	4.30276	11922	7304	4.22	4.30313	10107	4644	4.43	4.30351	14094	9172	3.72	4.30389	14198	10691	4.26	4.30427	10586	6128	4.61	4.30464	10703	6342	4.61
4.30503	14719	9486	3.54	4.30541	13319	9472	4.25	4.30579	11925	7303	4.22	4.30616	10098	4638	4.44	4.30654	14071	9157	3.72	4.30693	14276	10773	4.25	4.30731	10569	6109	4.61	4.30768	10726	6369	4.61
4.30807	14552	9330	3.56	4.30845	13308	9442	4.24	4.30882	11893	7276	4.23	4.3092	10096	4634	4.44	4.30958	14084	9162	3.72	4.30996	14252	10747	4.25	4.31033	10561	6094	4.61	4.31071	10715	6357	4.61
4.3111	14685	9439	3.54	4.31148	13335	9474	4.24	4.31185	11922	7315	4.23	4.31223	10097	4634	4.44	4.31261	14166	9231	3.7	4.31299	14324	10816	4.24	4.31336	10542	6077	4.62	4.31374	10710	6351	4.61
4.31413	14729	9476	3.53	4.31451	13376	9517	4.23	4.31488	11905	7305	4.23	4.31526	10102	4641	4.43	4.31564	14130	9182	3.7	4.31602	14367	10864	4.23	4.31639	10531	6068	4.62	4.31677	10717	6363	4.61
4.31716	14677	9423	3.54	4.31754	13383	9540	4.24	4.31791	11858	7262	4.24	4.31829	10091	4634	4.44	4.31867	14141	9181	3.7	4.31905	14407	10913	4.23	4.31942	10534	6064	4.62	4.3198	10723	6366	4.61
4.32019	14565	9320	3.56	4.32056	13462	9630	4.23	4.32094	11911	7314	4.23	4.32132	10084	4630	4.44	4.3217	14152	9173	3.69	4.32207	14418	10918	4.23	4.32245	10532	6061	4.62	4.32283	10736	6381	4.61
4.32322	14577	9326	3.55	4.32359	13484	9652	4.23	4.32397	11966	7376	4.22	4.32435	10078	4621	4.44	4.32473	14220	9225	3.68	4.3251	14399	10896	4.23	4.32548	10537	6062	4.62	4.32586	10752	6398	4.6
4.32625	14645	9379	3.54	4.32662	13536	9701	4.21	4.327	11998	7434	4.22	4.32738	10074	4620	4.44	4.32776	14264	9248	3.66	4.32813	14441	10945	4.22	4.32851	10497	6026	4.63	4.32889	10759	6403	4.6
4.32928	14675	9412	3.53	4.32965	13485	9642	4.22	4.33003	12037	7472	4.22	4.33041	10057	4616	4.45	4.33079	14188	9184	3.68	4.33116	14430	10940	4.23	4.33154	10499	6034	4.63	4.33192	10748	6390	4.6
4.3323	14659	9403	3.54	4.33268	13381	9525	4.23	4.33306	12043	7478	4.21	4.33344	10063	4611	4.45	4.33382	14268	9228	3.66	4.33419	14406	10922	4.24	4.33457	10508	6044	4.63	4.33495	10749	6394	4.6
4.33533	14652	9402	3.54	4.33571	13356	9494	4.24	4.33609	12072	7516	4.21	4.33647	10063	4613	4.45	4.33685	14329	9256	3.64	4.33723	14392	10912	4.24	4.3376	10528	6060	4.62	4.33798	10753	6400	4.6
4.33837	14729	9487	3.53	4.33875	13372	9531	4.24	4.33913	12075	7533	4.22	4.33951	10069	4618	4.45	4.33988	14326	9250	3.64	4.34026	14380	10907	4.25	4.34064	10567	6100	4.61	4.34102	10736	6383	4.61
4.3414	14796	9552	3.52	4.34178	13283	9435	4.26	4.34216	12096	7562	4.21	4.34253	10067	4619	4.45	4.34291	14313	9245	3.64	4.34329	14397	10919	4.24	4.34367	10561	6091	4.61	4.34405	10716	6361	4.61
4.34443	14736	9495	3.53	4.34481	13289	9432	4.25	4.34519	12159	7614	4.2	4.34556	10069	4615	4.45	4.34594	14357	9290	3.63	4.34632	14449	10975	4.23	4.3467	10534	6067	4.62	4.34707	10733	6378	4.61
4.34746	14781	9521	3.52	4.34784	13266	9398	4.25	4.34822	12149	7605	4.2	4.34859	10073	4610	4.44	4.34897	14480	9396	3.61	4.34935	14425	10949	4.24	4.34973	10542	6070	4.62	4.3501	10748	6398	4.61
4.35049	14782	9526	3.52	4.35087	13222	9353	4.26	4.35125	12161	7631	4.2	4.35162	10077	4607	4.44	4.352	14466	9380	3.61	4.35238	14495	11039	4.24	4.35276	10572	6092	4.61	4.35313	10754	6404	4.61
4.35352	14798	9541	3.52	4.3539	13147	9262	4.26	4.35428	12145	7614	4.2	4.35466	10069	4598	4.44	4.35503	14533	9451	3.6	4.35541	14572	11120	4.23	4.35579	10561	6089	4.61	4.35617	10746	6393	4.61
4.35655	14754	9494	3.52	4.35693	13072	9175	4.27	4.35731	12134	7604	4.21	4.35769	10071	4598	4.44	4.35806	14553	9483	3.6	4.35845	14730	11278	4.2	4.35882	10575	6103	4.61	4.3592	10735	6378	4.61
4.35959	14665	9393	3.53	4.35996	13050	9157	4.28	4.36034	12149	7627	4.21	4.36072	10071	4599	4.44	4.3611	14589	9526	3.6	4.36148	14756	11309	4.2	4.36185	10534	6067	4.62	4.36223	10752	6402	4.61
4.36262	14656	9386	3.53	4.363	12958	9038	4.28	4.36338	12142	7626	4.21	4.36375	10072	4602	4.44	4.36413	14678	9602	3.58	4.36451	14769	11326	4.2	4.36489	10516	6058	4.63	4.36526	10759	6411	4.61
4.36565	14791	9500	3.51	4.36603	12871	8933	4.29	4.36641	12129	7618	4.22	4.36678	10066	4600	4.44	4.36716	14628	9570	3.6	4.36754	14806	11373	4.2	4.36792	10527	6068	4.63	4.36829	10759	6410	4.6
4.36868	14804	9521	3.51	4.36906	12875	8925	4.29	4.36944	12063	7549	4.23	4.36981	10062	4598	4.45	4.37019	14574	9541	3.61	4.37057	14842	11416	4.19	4.37095	10517	6057	4.63	4.37132	10766	6419	4.6
4.37171	14807	9536	3.51	4.37209	12938	9000	4.28	4.37246	12018	7507	4.24	4.37284	10064	4601	4.45	4.37322	14576	9550	3.61	4.3736	14856	11441	4.2	4.37397	10532	6071	4.62	4.37435	10768	6421	4.6
4.37474	14793	9529	3.52	4.37512	12911	8958	4.28	4.37549	12012	7496	4.24	4.37587	10070	4603	4.44	4.37625	14562	9537	3.62	4.37663	14856	11450	4.2	4.377	10526	6066	4.63	4.37738	10755	6408	4.61
4.37777	14674	9392	3.53	4.37815	12883	8928	4.28	4.37852	11948	7429	4.25	4.3789	10081	4612	4.44	4.37928	14599	9563	3.61	4.37966	14924	11524	4.2	4.38003	10536	6074	4.62	4.38041	10728	6384	4.61
4.3808	14723	9442	3.52	4.38118	12822	8849	4.29	4.38156	11911	7398	4.26	4.38194	10086	4613	4.44	4.38231	14519	9475	3.62	4.38269	14938	11536	4.19	4.38307	10526	6061	4.62	4.38345	10726	6381	4.61
4.38383	14770	9492	3.52	4.38421	12790	8818	4.29	4.38459	11924	7421	4.26	4.38496	10082	4614	4.44	4.38534	14531	9476	3.61	4.38572	14959	11560	4.19	4.3861	10580	6121	4.61	4.38647	10724	6377	4.61
4.38686	14760	9481	3.52	4.38724	12826	8850	4.29	4.38762	11923	7430	4.27	4.38799	10083	4617	4.44	4.38837	14517	9467	3.62	4.38875	14976	11573	4.19	4.38913	10586	6126	4.61	4.3895	10730	6378	4.61
4.38989	14821	9529	3.51	4.39027	12821	8840	4.28	4.39065	11957	7468	4.26	4.39102	10082	4616	4.44	4.3914	14425	9406	3.64	4.39178	14990	11583	4.18	4.39216	10607	6154	4.61	4.39253	10729	6379	4.61
4.39292	14784	9501	3.51	4.3933	12813	8808	4.28	4.39368	11952	7469	4.26	4.39405	10089	4620	4.44	4.39443	14388	9359	3.64	4.39481	14965	11565	4.19	4.39519	10627	6174	4.6	4.39556	10742	6386	4.61
4.39595	14781	9510	3.52	4.39633	12798	8796	4.28	4.39671	11941	7448	4.26	4.39709	10098	4626	4.43	4.39746	14306	9257	3.65	4.39784	14909	11507	4.2	4.39822	10628	6177	4.6	4.3986	10723	6366	4.61
4.39898	14784	9524	3.52	4.39936	12818	8811	4.27	4.39974	11906	7411	4.27	4.40012	10108	4638	4.43	4.40049	14407	9358	3.63	4.40087	14939	11536	4.19	4.40125	10605	6161	4.61	4.40163	10703	6344	4.62
4.40201	14833	9572	3.51	4.40239	12790	8773	4.28	4.40277	11913	7427	4.27	4.40315	10126	4652	4.42	4.40352	14479	9431	3.62	4.4039	14854	11455	4.21	4.40428	10586	6140	4.61	4.40466	10706	6343	4.61
4.40504	14810	9569	3.52	4.40542	12758	8737	4.28	4.4058	11959	7486	4.27	4.40618	10126	4658	4.43	4.40655	14402	9362	3.64	4.40693	14861	11460	4.21	4.40731	10560	6119	4.62	4.40769	10693	6332	4.62
4.40807	14795	9581	3.53	4.40845	12772	8752	4.28	4.40883	11962	7508	4.27	4.4092	10128	4659	4.42	4.40958	14400	9357	3.64	4.40996	14844	11445	4.21	4.41034	10557	6117	4.62	4.41071	10693	6333	4.62
4.4111	14934	9717	3.51	4.41148	12790	8783	4.28	4.41186	11941	7492	4.28	4.41224	10130	4665	4.42	4.41262	14374	9324	3.64	4.41299	14861	11469	4.21	4.41337	10551	6113	4.63	4.41375	10690	6327	4.62
4.41413	15009	9787	3.5	4.41451	12747	8750	4.29	4.41489	11950	7497	4.28	4.41527	10126	4663	4.43	4.41565	14386	9318	3.63	4.41602	14809	11420	4.22	4.4164	10541	6112	4.63	4.41678	10692	6325	4.62
4.41716	15008	9797	3.5	4.41754	12736	8739	4.29	4.41792	12023	7565	4.26	4.4183	10135	4670	4.42	4.41867	14371	9324	3.64	4.41905	14770	11377	4.22	4.41943	10572	6147	4.63	4.41981	10668	6299	4.62
4.42019	15083	9878	3.49	4.42057	12769	8787	4.29	4.42095	12018	7553	4.26	4.42133	10137	4673	4.42	4.4217	14388	9346	3.64	4.42208	14782	11382	4.22	4.42246	10576	6145	4.62	4.42284	10675	6303	4.62
4.42322	15140	9954	3.49	4.4236	12753	8759	4.29	4.42398	12031	7565	4.25	4.42436	10150	4677	4.42	4.42473	14374	9328	3.64	4.42511	14849	11445	4.21	4.42549	10597	6159	4.61	4.42587	10660	6283	4.62
4.42625	15188	10009	3.48	4.42663	12731	8741	4.3	4.42701	12053	7582	4.25	4.42739	10149	4673	4.42	4.42776	14413	9390	3.64	4.42814	14867	11462	4.2	4.42852	10615	6171	4.61	4.4289	10663	6286	4.62
4.42928	15133	9964	3.49	4.42966	12834	8859	4.28	4.43004	12010	7525	4.25	4.43042	10153	4675	4.41	4.4308	14352	9346	3.65	4.43117	14867	11463	4.2	4.43155	10619	6171	4.6	4.43193	10658	6282	4.62
4.43232	15147	9980	3.49	4.43269	12878	8913	4.28	4.43307	11976	7478	4.25	4.43345	10147	4673	4.42	4.43383	14293	9274	3.66	4.4342	14846	11440	4.21	4.43458	10611	6167	4.61	4.43496	10703	6328	4.61
4.43535	15001	9855	3.52	4.43572	12867	8905	4.28	4.4361	11946	7456	4.26	4.43648	10146	4670	4.42	4.43686	14363	9344	3.65	4.43723	14781	11375	4.22	4.43761	10621	6177	4.6	4.43799	10705	6330	4.61
4.43837	15051	9882	3.5	4.43875	12854	8897	4.29	4.43913	11924	7435	4.27	4.43951	10148	4672	4.42	4.43989	14325	9288	3.65	4.44026	14807	11399	4.21	4.44064	10631	6184	4.6	4.44102	10723	6352	4.61
4.4414	15139	9957	3.49	4.44178	12812	8845	4.29	4.44216	11910	7418	4.27	4.44254	10140	4669	4.42	4.44291	14253	9208	3.66	4.44329	14840	11426	4.2	4.44367	10635	6184	4.6	4.44405	10751	6385	4.6
4.44443	15217	10040	3.48	4.44481	12821	8854	4.29	4.44519	11907	7421	4.27	4.44557	10148	4671	4.42	4.44594	14294	9251	3.65	4.44632	14871	11455	4.2	4.4467	10640	6183	4.59	4.44708	10776	6412	4.59
4.44746	15285	10089	3.47	4.44784	12794	8828	4.3	4.44822	11899	7411	4.27	4.4486	10145	4674	4.42	4.44897	14264	9204	3.65	4.44935	14857	11444	4.2	4.44973	10683	6213	4.58	4.45011	10796	6431	4.59
4.45049	15293	10094	3.46	4.45087	12751	8786	4.31	4.45125	11851	7363	4.28	4.45163	10159	4682	4.41	4.452	14352	9281	3.63	4.45238	14820	11411	4.21	4.45276	10681	6215	4.58	4.45314	10827	6459	4.58
4.45352	15406	10228	3.45	4.4539	12747	8782	4.31	4.45428	11815	7325	4.29	4.45466	10161	4680	4.41	4.45504	14317	9258	3.64	4.45541	14827	11418	4.21	4.45579	10702	6236	4.57	4.45617	10843	6470	4.57
4.45656	15510	10292	3.43	4.45694	12811	8842	4.29	4.45732	11831	7345	4.29	4.45769	10161	4676	4.41	4.45807	14369	9310	3.64	4.45845	14810	11404	4.21	4.45883	10693	6228	4.58	4.4592	10808	6433	4.58
4.45959	15514	10283	3.43	4.45997	12867	8907	4.28	4.46034	11840	7362	4.29	4.46072	10162	4675	4.41	4.4611	14299	9242	3.65	4.46148	14820	11414	4.21	4.46186	10663	6208	4.59	4.46223	10813	6441	4.58
4.46262	15562	10330	3.42	4.463	12852	8881	4.28	4.46337	11805	7327	4.3	4.46375	10165	4673	4.41	4.46413	14242	9177	3.65	4.46451	14870	11457	4.2	4.46488	10663	6202	4.59	4.46526	10820	6455	4.58
4.46565	15560	10348	3.42	4.46603	12878	8902	4.28	4.4664	11752	7266	4.31	4.46678	10161	4671	4.41	4.46716	14213	9135	3.65	4.46754	14875	11462	4.2	4.46791	10647	6180	4.59	4.46829	10822	6460	4.58
4.46868	15570	10357	3.42	4.46906	12871	8894	4.28	4.46943	11740	7253	4.31	4.46981	10161	4671	4.41	4.47019	14261	9186	3.65	4.47057	14857	11450	4.2	4.47094	10648	6184	4.59	4.47132	10806	6444	4.59
4.47171	15525	10316	3.43	4.47208	12913	8937	4.27	4.47246	11776	7290	4.3	4.47284	10157	4669	4.41	4.47322	14309	9250	3.64	4.4736	14869	11457	4.2	4.47397	10652	6189	4.59	4.47435	10795	6441	4.59
4.47474	15578	10369	3.42	4.47512	12869	8893	4.28	4.4755	11774	7287	4.3	4.47587	10150	4666	4.41	4.47625	14257	9207	3.66	4.47663	14866	11460	4.2	4.47701	10636	6180	4.6	4.47738	10780	6434	4.6
4.47777	15544	10329	3.43	4.47815	12861	8886	4.28	4.47853	11749	7263	4.31	4.4789	10139	4663	4.42	4.47928	14249	9208	3.66	4.47966	14836	11434	4.21	4.48004	10616	6166	4.6	4.48041	10756	6418	4.61
4.4808	15491	10268	3.43	4.48118	12844	8861	4.28	4.48156	11718	7222	4.31	4.48193	10137	4661	4.42	4.48231	14208	9157	3.66	4.48269	14870	11485	4.21	4.48307	10620	6168	4.6	4.48344	10769	6433	4.61
4.48383	15316	10093	3.45	4.48421	12779	8797	4.29	4.48458	11678	7182	4.32	4.48496	10148	4668	4.42	4.48534	14220	9143	3.65	4.48572	14881	11505	4.22	4.4861	10598	6155	4.61	4.48647	10755	6422	4.61
4.48686	15303	10083	3.46	4.48724	12745	8758	4.3	4.48761	11671	7171	4.32	4.48799	10150	4670	4.42	4.48837	14205	9119	3.65	4.48875	14865	11493	4.22	4.48912	10591	6147	4.61	4.4895	10701	6377	4.63
4.48989	15268	10072	3.47	4.49027	12823	8849	4.29	4.49065	11694	7206	4.32	4.49103	10147	4673	4.42	4.4914	14270	9197	3.65	4.49178	14919	11548	4.21	4.49216	10577	6137	4.62	4.49254	10653	6334	4.65
4.49292	15245	10040	3.47	4.4933	12852	8878	4.28	4.49368	11684	7196	4.32	4.49406	10154	4674	4.41	4.49443	14266	9206	3.65	4.49481	14911	11540	4.21	4.49519	10589	6157	4.62	4.49557	10640	6320	4.65
4.49595	15284	10082	3.46	4.49633	12792	8814	4.29	4.49671	11663	7179	4.33	4.49709	10158	4674	4.41	4.49747	14268	9215	3.65	4.49784	15009	11644	4.2	4.49822	10597	6165	4.62	4.4986	10591	6282	4.67
4.49899	15329	10117	3.46	4.49937	12766	8780	4.29	4.49974	11649	7170	4.33	4.50012	10150	4673	4.42	4.5005	14184	9135	3.67	4.50088	15013	11652	4.2	4.50126	10592	6160	4.62	4.50163	10551	6250	4.68
4.50202	15246	10047	3.47	4.5024	12749	8760	4.3	4.50277	11622	7148	4.34	4.50315	10145	4670	4.42	4.50353	14187	9139	3.67	4.50391	15033	11673	4.2	4.50429	10595	6167	4.62	4.50467	10503	6205	4.7
4.50505	15318	10119	3.46	4.50543	12766	8779	4.29	4.50581	11633	7170	4.34	4.50619	10149	4673	4.42	4.50657	14182	9142	3.67	4.50695	15028	11672	4.2	4.50732	10639	6203	4.6	4.5077	10451	6150	4.71
4.50809	15211	10056	3.49	4.50846	12816	8831	4.28	4.50884	11658	7208	4.34	4.50922	10146	4668	4.42	4.5096	14141	9108	3.68	4.50997	14981	11625	4.21	4.51035	10642	6211	4.6	4.51073	10420	6119	4.72
4.51112	15320	10132	3.46	4.51149	12834	8851	4.28	4.51187	11699	7262	4.34	4.51225	10136	4660	4.42	4.51263	14160	9135	3.68	4.513	14994	11639	4.21	4.51338	10650	6224	4.6	4.51376	10362	6060	4.73
4.51415	15270	10067	3.47	4.51452	12767	8788	4.3	4.5149	11725	7293	4.33	4.51528	10134	4661	4.42	4.51566	14119	9111	3.69	4.51604	14976	11622	4.21	4.51642	10676	6248	4.6	4.51679	10332	6022	4.74
4.51718	15171	9979	3.48	4.51756	12709	8721	4.3	4.51794	11695	7266	4.34	4.51832	10128	4660	4.42	4.51869	14157	9174	3.69	4.51907	15077	11723	4.2	4.51945	10651	6224	4.6	4.51983	10280	5969	4.75
4.52021	15247	10058	3.47	4.52059	12705	8711	4.3	4.52097	11723	7311	4.34	4.52135	10122	4656	4.43	4.52172	14143	9167	3.69	4.5221	15030	11674	4.2	4.52248	10652	6230	4.61	4.52286	10256	5944	4.76
4.52324	15245	10088	3.48	4.52362	12693	8701	4.31	4.524	11741	7349	4.35	4.52438	10115	4653	4.43	4.52475	14127	9161	3.7	4.52513	15134	11773	4.18	4.52551	10690	6246	4.59	4.52589	10244	5929	4.76
4.52627	15208	10035	3.48	4.52665	12672	8691	4.31	4.52703	11746	7370	4.35	4.5274	10110	4653	4.43	4.52778	14169	9238	3.7	4.52816	15087	11722	4.19	4.52854	10697	6249	4.58	4.52892	10228	5917	4.77
4.5293	15221	10033	3.48	4.52968	12721	8761	4.31	4.53006	11787	7425	4.35	4.53043	10107	4651	4.43	4.53081	14152	9218	3.71	4.53119	15182	11818	4.17	4.53157	10701	6258	4.58	4.53195	10205	5896	4.78
4.53233	15245	10084	3.48	4.53271	12727	8770	4.31	4.53309	11847	7486	4.33	4.53346	10106	4652	4.44	4.53384	14154	9225	3.71	4.53422	15311	11945	4.15	4.5346	10728	6291	4.58	4.53497	10194	5880	4.78
4.53536	15227	10073	3.48	4.53574	12737	8778	4.31	4.53612	11840	7474	4.33	4.53649	10102	4652	4.44	4.53687	14127	9199	3.71	4.53725	15307	11943	4.16	4.53763	10732	6302	4.58	4.538	10161	5844	4.79
4.53839	15193	10028	3.49	4.53877	12778	8817	4.3	4.53915	11828	7465	4.34	4.53953	10109	4659	4.43	4.53991	14123	9190	3.71	4.54028	15262	11895	4.16	4.54066	10797	6355	4.56	4.54104	10136	5816	4.79
4.54142	15186	10020	3.49	4.5418	12772	8817	4.31	4.54218	11827	7456	4.33	4.54256	10116	4664	4.43	4.54293	14104	9162	3.71	4.54331	15208	11835	4.17	4.54369	10789	6350	4.56	4.54407	10110	5787	4.8
4.54445	15161	9976	3.49	4.54483	12855	8910	4.29	4.54521	11793	7408	4.34	4.54559	10111	4659	4.43	4.54597	14143	9199	3.7	4.54635	15304	11913	4.14	4.54672	10773	6330	4.56	4.5471	10117	5798	4.8
4.54749	15038	9895	3.51	4.54786	12856	8905	4.29	4.54824	11793	7399	4.33	4.54862	10100	4649	4.44	4.549	14205	9252	3.69	4.54938	15438	12052	4.12	4.54976	10786	6340	4.56	4.55013	10109	5789	4.8
4.55052	15027	9891	3.52	4.5509	12805	8851	4.3	4.55128	11768	7366	4.34	4.55166	10102	4645	4.44	4.55204	14216	9262	3.69	4.55241	15350	11965	4.14	4.55279	10751	6313	4.57	4.55317	10098	5776	4.8
4.55355	15092	9958	3.51	4.55393	12800	8831	4.29	4.55431	11764	7355	4.33	4.55469	10127	4657	4.42	4.55507	14159	9193	3.69	4.55544	15346	11958	4.14	4.55582	10798	6345	4.55	4.5562	10101	5779	4.8
4.55658	15142	10009	3.5	4.55696	12791	8821	4.3	4.55734	11785	7367	4.33	4.55772	10131	4664	4.42	4.55809	14184	9203	3.69	4.55847	15366	11972	4.13	4.55885	10817	6360	4.55	4.55923	10118	5794	4.8
4.55961	15180	10040	3.49	4.55999	12772	8806	4.3	4.56037	11780	7352	4.32	4.56075	10143	4676	4.42	4.56112	14162	9179	3.69	4.5615	15364	11977	4.13	4.56188	10821	6360	4.54	4.56226	10128	5803	4.79
4.56264	15180	10038	3.49	4.56302	12718	8756	4.31	4.5634	11774	7338	4.32	4.56378	10122	4672	4.43	4.56415	14105	9143	3.7	4.56453	15444	12054	4.12	4.56491	10827	6355	4.54	4.56529	10103	5780	4.8
4.56567	15214	10070	3.49	4.56605	12691	8748	4.33	4.56643	11767	7316	4.32	4.56681	10114	4674	4.44	4.56718	14128	9167	3.7	4.56756	15463	12074	4.12	4.56794	10831	6360	4.54	4.56832	10109	5783	4.8
4.5687	15194	10074	3.5	4.56908	12703	8753	4.32	4.56946	11783	7322	4.31	4.56983	10110	4671	4.44	4.57021	14184	9217	3.69	4.57059	15490	12101	4.11	4.57097	10859	6400	4.54	4.57135	10074	5744	4.81
4.57173	15148	10038	3.51	4.57211	12713	8760	4.32	4.57249	11737	7267	4.32	4.57286	10115	4673	4.44	4.57324	14222	9246	3.68	4.57362	15529	12142	4.11	4.574	10871	6405	4.53	4.57437	10051	5706	4.81
4.57476	15223	10106	3.5	4.57514	12711	8757	4.32	4.57552	11687	7197	4.32	4.57589	10102	4663	4.44	4.57627	14246	9266	3.68	4.57665	15366	11975	4.13	4.57703	10893	6428	4.52	4.5774	10049	5698	4.81
4.57779	15265	10169	3.49	4.57817	12705	8741	4.32	4.57855	11613	7113	4.33	4.57892	10086	4653	4.45	4.5793	14268	9284	3.67	4.57968	15350	11952	4.13	4.58006	10887	6415	4.52	4.58043	10025	5668	4.81
4.58082	15292	10189	3.49	4.5812	12633	8676	4.33	4.58157	11571	7061	4.34	4.58196	10076	4650	4.45	4.58233	14254	9274	3.68	4.58271	15328	11930	4.13	4.58309	10899	6423	4.52	4.58347	10028	5670	4.81
4.58385	15250	10175	3.5	4.58423	12626	8656	4.33	4.58461	11607	7090	4.33	4.58499	10080	4659	4.45	4.58536	14348	9389	3.67	4.58574	15378	11986	4.13	4.58612	10900	6418	4.52	4.5865	10035	5675	4.81
4.58688	15260	10191	3.5	4.58726	12639	8680	4.33	4.58764	11649	7119	4.32	4.58802	10067	4654	4.46	4.58839	14420	9458	3.66	4.58877	15325	11928	4.14	4.58915	10875	6390	4.52	4.58953	10039	5680	4.81
4.58991	15163	10088	3.52	4.59029	12610	8649	4.34	4.59067	11618	7080	4.32	4.59105	10050	4641	4.46	4.59142	14417	9429	3.65	4.5918	15274	11879	4.14	4.59218	10885	6400	4.52	4.59256	10047	5691	4.81
4.59294	15186	10113	3.51	4.59332	12569	8603	4.34	4.5937	11604	7052	4.32	4.59407	10043	4636	4.47	4.59445	14398	9405	3.65	4.59483	15209	11808	4.15	4.59521	10870	6382	4.52	4.59559	10039	5683	4.81
4.59597	15154	10088	3.52	4.59635	12528	8558	4.35	4.59673	11633	7084	4.31	4.5971	10018	4623	4.48	4.59748	14407	9416	3.65	4.59786	15181	11777	4.15	4.59824	10850	6374	4.53	4.59861	10066	5714	4.8
4.599	15194	10120	3.51	4.59938	12540	8578	4.35	4.59976	11643	7088	4.31	4.60014	10010	4616	4.48	4.60052	14440	9462	3.65	4.60089	15203	11799	4.15	4.60127	10838	6361	4.53	4.60165	10076	5728	4.8
4.60203	15224	10137	3.5	4.60241	12515	8565	4.36	4.60279	11646	7077	4.3	4.60317	10010	4617	4.48	4.60355	14489	9507	3.64	4.60392	15207	11795	4.15	4.6043	10796	6317	4.54	4.60468	10092	5746	4.8
4.60506	15195	10105	3.51	4.60544	12502	8555	4.36	4.60582	11636	7071	4.31	4.6062	10000	4605	4.48	4.60658	14525	9523	3.63	4.60696	15156	11734	4.15	4.60733	10778	6301	4.55	4.60771	10085	5743	4.8
4.6081	15227	10141	3.5	4.60848	12589	8647	4.35	4.60885	11655	7095	4.3	4.60923	9980	4591	4.49	4.60961	14433	9413	3.64	4.60999	15125	11687	4.14	4.61036	10790	6314	4.55	4.61074	10097	5764	4.8
4.61113	15302	10208	3.49	4.61151	12616	8673	4.34	4.61188	11642	7078	4.3	4.61226	9953	4575	4.5	4.61277	14478	9430	3.62	4.6134	15209	11756	4.12	4.61378	10812	6339	4.54	4.61415	10100	5765	4.8
4.61454	15427	10323	3.47	4.61492	12650	8710	4.34	4.6153	11613	7047	4.31	4.61568	9925	4556	4.51	4.61618	14510	9423	3.61	4.61681	15253	11794	4.11	4.61719	10808	6338	4.54	4.61757	10099	5761	4.8
4.61795	15617	10435	3.42	4.61833	12662	8724	4.34	4.61871	11623	7059	4.31	4.61909	9897	4542	4.52	4.61959	14499	9425	3.61	4.62022	15345	11887	4.1	4.62059	10829	6357	4.54	4.62097	10090	5754	4.8
4.62136	15534	10346	3.43	4.62173	12663	8726	4.34	4.62211	11612	7040	4.31	4.62249	9868	4523	4.54	4.62299	14515	9447	3.61	4.62362	15305	11853	4.11	4.624	10835	6366	4.54	4.62438	10128	5792	4.79
4.62476	15482	10337	3.45	4.62514	12674	8720	4.33	4.62552	11602	7028	4.31	4.6259	9851	4510	4.54	4.62641	14524	9461	3.61	4.62704	15383	11929	4.1	4.62742	10854	6387	4.53	4.62779	10136	5799	4.79
4.62818	15516	10377	3.45	4.62856	12686	8733	4.32	4.62894	11610	7039	4.31	4.62931	9820	4488	4.56	4.62982	14516	9458	3.61	4.63045	15355	11898	4.1	4.63082	10853	6391	4.54	4.6312	10135	5798	4.79
4.63159	15592	10463	3.44	4.63196	12680	8720	4.32	4.63234	11595	7023	4.31	4.63272	9799	4469	4.56	4.63322	14441	9406	3.63	4.63385	15326	11860	4.1	4.63423	10847	6382	4.54	4.63461	10120	5787	4.79
4.63499	15551	10469	3.46	4.63537	12683	8722	4.32	4.63575	11572	7006	4.32	4.63613	9766	4447	4.58	4.63663	14406	9377	3.64	4.63726	15329	11861	4.1	4.63764	10858	6391	4.53	4.63802	10108	5771	4.79
4.63841	15666	10595	3.45	4.63878	12708	8765	4.32	4.63916	11565	6999	4.32	4.63954	9702	4404	4.6	4.64005	14344	9315	3.65	4.64068	15326	11859	4.1	4.64105	10902	6432	4.52	4.64143	10081	5742	4.8
4.64182	15636	10560	3.45	4.64219	12692	8730	4.32	4.64257	11534	6970	4.33	4.64295	9623	4343	4.63	4.64346	14387	9330	3.63	4.64408	15340	11870	4.09	4.64446	10882	6417	4.53	4.64484	10069	5733	4.81
4.64522	15594	10524	3.46	4.6456	12679	8722	4.32	4.64598	11484	6913	4.34	4.64636	9562	4292	4.66	4.64686	14357	9319	3.64	4.64749	15317	11843	4.1	4.64787	10859	6401	4.54	4.64825	10065	5727	4.81
4.64864	15486	10439	3.48	4.64902	12706	8756	4.32	4.6494	11452	6886	4.35	4.64977	9503	4247	4.68	4.65028	14403	9389	3.64	4.65091	15293	11817	4.1	4.65129	10893	6426	4.52	4.65166	10072	5731	4.8
4.65205	15484	10419	3.47	4.65243	12700	8729	4.31	4.65281	11493	6951	4.35	4.65319	9372	4134	4.73	4.65369	14462	9439	3.63	4.65433	15366	11886	4.09	4.6547	10889	6421	4.52	4.65508	10077	5729	4.8
4.65547	15583	10517	3.46	4.65585	12676	8710	4.32	4.65623	11460	6918	4.35	4.6566	9335	4101	4.74	4.65711	14462	9446	3.63	4.65773	15387	11902	4.08	4.65811	10856	6388	4.53	4.65849	10116	5769	4.79
4.65887	15612	10547	3.46	4.65925	12641	8660	4.32	4.65963	11474	6924	4.35	4.66001	9327	4094	4.75	4.66051	14480	9445	3.63	4.66114	15400	11907	4.07	4.66152	10869	6403	4.53	4.66189	10155	5804	4.78
4.66228	15668	10569	3.44	4.66266	12699	8723	4.31	4.66304	11463	6918	4.35	4.66341	9305	4069	4.75	4.66392	14431	9397	3.63	4.66455	15429	11938	4.07	4.66492	10904	6432	4.52	4.6653	10172	5827	4.77
4.66569	15695	10584	3.43	4.66607	12730	8749	4.3	4.66645	11443	6903	4.36	4.66683	9273	4036	4.77	4.66733	14462	9393	3.62	4.66796	15442	11946	4.07	4.66834	10936	6449	4.5	4.66872	10173	5832	4.77
4.6691	15698	10573	3.43	4.66948	12786	8821	4.3	4.66986	11430	6888	4.36	4.67024	9274	4035	4.76	4.67074	14444	9361	3.62	4.67137	15480	11982	4.06	4.67175	10909	6427	4.51	4.67212	10173	5831	4.77
4.67251	15633	10508	3.44	4.67289	12779	8810	4.3	4.67327	11496	6973	4.35	4.67365	9280	4042	4.76	4.67415	14426	9328	3.62	4.67478	15463	11959	4.06	4.67516	10945	6459	4.5	4.67554	10195	5856	4.77
4.67593	15601	10448	3.43	4.6763	12805	8837	4.29	4.67668	11534	7028	4.35	4.67706	9288	4045	4.76	4.67756	14452	9338	3.61	4.67818	15461	11962	4.06	4.67856	10937	6451	4.51	4.67894	10193	5861	4.77
4.67932	15453	10303	3.45	4.6797	12769	8795	4.3	4.68008	11570	7078	4.35	4.68046	9295	4049	4.76	4.68096	14447	9313	3.6	4.68159	15449	11948	4.06	4.68197	10921	6433	4.51	4.68235	10226	5893	4.76
4.68274	15411	10275	3.46	4.68311	12742	8761	4.3	4.68349	11647	7177	4.34	4.68387	9290	4043	4.76	4.68437	14380	9260	3.62	4.68501	15413	11912	4.07	4.68538	10927	6430	4.5	4.68576	10226	5895	4.76
4.68615	15377	10263	3.47	4.68653	12709	8726	4.31	4.6869	11644	7169	4.34	4.68728	9273	4026	4.76	4.68778	14455	9337	3.61	4.68842	15440	11937	4.06	4.68879	10921	6427	4.51	4.68917	10236	5912	4.76
4.68956	15401	10280	3.47	4.68994	12675	8676	4.31	4.69031	11662	7185	4.33	4.69069	9293	4039	4.75	4.6912	14518	9397	3.6	4.69182	15489	11985	4.06	4.6922	10919	6431	4.51	4.69258	10246	5930	4.76
4.69297	15359	10194	3.46	4.69334	12643	8635	4.31	4.69372	11648	7178	4.34	4.6941	9290	4031	4.75	4.6946	14571	9418	3.58	4.69523	15548	12046	4.05	4.69561	10930	6429	4.5	4.69599	10255	5938	4.76
4.69638	15398	10230	3.46	4.69675	12666	8665	4.31	4.69713	11632	7159	4.34	4.69751	9298	4033	4.75	4.69801	14447	9311	3.6	4.69864	15508	12004	4.05	4.69902	10952	6434	4.49	4.69939	10247	5926	4.76
4.69978	15336	10186	3.47	4.70016	12673	8665	4.3	4.70054	11631	7157	4.34	4.70091	9295	4032	4.75	4.70141	14411	9266	3.6	4.70205	15505	11997	4.05	4.70242	10987	6468	4.48	4.7028	10233	5910	4.76
4.70319	15377	10201	3.46	4.70356	12727	8725	4.29	4.70394	11614	7131	4.34	4.70432	9310	4040	4.74	4.70482	14491	9337	3.59	4.70546	15491	11974	4.05	4.70583	11010	6487	4.47	4.70621	10246	5920	4.76
4.7066	15391	10187	3.45	4.70699	12733	8733	4.29	4.70736	11654	7171	4.33	4.70774	9297	4032	4.75	4.70824	14378	9225	3.61	4.70888	15564	12043	4.04	4.70925	11018	6500	4.47	4.70963	10283	5954	4.75
4.71002	15497	10287	3.43	4.7104	12703	8706	4.3	4.71077	11622	7138	4.34	4.71115	9297	4032	4.75	4.71166	14430	9276	3.6	4.71229	15542	12016	4.04	4.71267	11000	6474	4.47	4.71304	10316	5992	4.74
4.71343	15583	10321	3.41	4.71381	12704	8699	4.3	4.71419	11647	7155	4.33	4.71456	9295	4030	4.75	4.71506	14435	9277	3.6	4.71569	15570	12047	4.03	4.71606	11003	6466	4.47	4.71644	10324	6003	4.74
4.71683	15673	10403	3.39	4.71721	12697	8683	4.3	4.71758	11657	7155	4.32	4.71796	9295	4029	4.75	4.71847	14471	9344	3.6	4.7191	15554	12030	4.04	4.71948	10981	6448	4.48	4.71985	10302	5980	4.74
4.72024	15706	10464	3.4	4.72062	12659	8641	4.3	4.721	11681	7184	4.32	4.72137	9295	4027	4.75	4.72188	14194	9143	3.66	4.72251	15565	12037	4.03	4.72289	10954	6429	4.49	4.72326	10316	5998	4.74
4.72365	15736	10526	3.4	4.72403	12664	8640	4.3	4.72441	11645	7147	4.33	4.72479	9276	4007	4.76	4.72529	14129	9105	3.68	4.72592	15600	12061	4.02	4.7263	10988	6454	4.47	4.72668	10353	6036	4.73
4.72706	15760	10564	3.4	4.72744	12704	8677	4.29	4.72782	11625	7136	4.34	4.7282	9278	4008	4.76	4.7287	14195	9159	3.67	4.72933	15587	12041	4.02	4.72971	10981	6440	4.47	4.73009	10387	6064	4.72
4.73047	15848	10655	3.39	4.73086	12726	8719	4.29	4.73123	11573	7070	4.34	4.73161	9278	4006	4.75	4.73211	14297	9258	3.65	4.73274	15570	12026	4.02	4.73311	10981	6438	4.47	4.73349	10422	6104	4.71
4.73388	15709	10516	3.41	4.73425	12757	8747	4.28	4.73464	11556	7037	4.34	4.73501	9277	4005	4.76	4.73552	14304	9289	3.66	4.73615	15559	12013	4.02	4.73653	10964	6415	4.47	4.73691	10425	6104	4.71
4.73729	15690	10496	3.41	4.73767	12757	8746	4.28	4.73805	11598	7086	4.33	4.73843	9279	4003	4.75	4.73893	14251	9285	3.68	4.73956	15520	11977	4.03	4.73994	10948	6412	4.48	4.74032	10431	6105	4.7
4.7407	15590	10413	3.43	4.74108	12781	8774	4.28	4.74146	11565	7056	4.34	4.74184	9284	4008	4.75	4.74234	14170	9257	3.71	4.74297	15588	12043	4.02	4.74335	10922	6396	4.49	4.74372	10420	6097	4.71
4.74411	15516	10355	3.44	4.74449	12812	8824	4.28	4.74487	11574	7061	4.34	4.74524	9287	4010	4.75	4.74575	14104	9173	3.71	4.74638	15592	12038	4.02	4.74676	10888	6366	4.5	4.74714	10429	6109	4.71
4.74752	15543	10395	3.44	4.7479	12793	8820	4.29	4.74828	11569	7056	4.34	4.74866	9290	4008	4.75	4.74916	14129	9155	3.7	4.74979	15605	12049	4.01	4.75017	10869	6354	4.51	4.75054	10439	6126	4.71
4.75093	15550	10394	3.44	4.75131	12772	8778	4.29	4.75168	11539	7031	4.35	4.75206	9309	4016	4.74	4.75256	14205	9210	3.68	4.75319	15611	12058	4.01	4.75357	10880	6360	4.51	4.75395	10418	6107	4.71
4.75434	15482	10339	3.45	4.75472	12746	8744	4.29	4.7551	11492	6982	4.36	4.75547	9316	4018	4.73	4.75598	14205	9260	3.69	4.75661	15597	12040	4.01	4.75698	10919	6382	4.49	4.75736	10379	6066	4.72
4.75775	15509	10388	3.46	4.75813	12738	8728	4.29	4.7585	11540	7041	4.35	4.75888	9312	4012	4.73	4.75938	14251	9312	3.69	4.76002	15616	12063	4.01	4.7604	10920	6377	4.49	4.76077	10366	6053	4.73
4.76116	15486	10372	3.46	4.76154	12720	8709	4.29	4.76192	11556	7051	4.35	4.7623	9297	4002	4.74	4.7628	14278	9352	3.69	4.76343	15592	12047	4.02	4.76381	10928	6380	4.48	4.76418	10388	6074	4.72
4.76457	15325	10199	3.48	4.76495	12686	8663	4.29	4.76533	11549	7039	4.35	4.7657	9297	4005	4.74	4.76621	14317	9417	3.69	4.76684	15576	12026	4.02	4.76721	10921	6374	4.49	4.76759	10372	6058	4.73
4.76798	15351	10215	3.47	4.76836	12649	8621	4.3	4.76873	11523	7009	4.35	4.76911	9314	4019	4.74	4.76961	14470	9562	3.66	4.77024	15564	12012	4.02	4.77062	10900	6359	4.49	4.77099	10373	6066	4.73
4.77138	15477	10358	3.46	4.77176	12625	8605	4.31	4.77214	11544	7024	4.34	4.77251	9307	4014	4.74	4.77302	14609	9714	3.65	4.77365	15510	11959	4.03	4.77402	10902	6361	4.49	4.7744	10376	6069	4.73
4.77479	15523	10441	3.46	4.77517	12614	8597	4.31	4.77554	11512	6982	4.35	4.77592	9318	4021	4.73	4.77642	14586	9689	3.65	4.77706	15470	11919	4.03	4.77743	10883	6348	4.5	4.77781	10389	6079	4.72
4.7782	15499	10418	3.47	4.77858	12602	8578	4.31	4.77895	11539	6996	4.34	4.77933	9317	4020	4.73	4.77984	14057	9088	3.71	4.78046	15449	11905	4.04	4.78084	10889	6349	4.5	4.78122	10398	6088	4.72
4.78161	15563	10474	3.46	4.78198	12584	8554	4.31	4.78236	11546	6999	4.33	4.78274	9321	4027	4.73	4.78324	13931	8975	3.73	4.78388	15497	11945	4.03	4.78425	10874	6338	4.5	4.78463	10367	6058	4.73
4.78502	15579	10514	3.46	4.78539	12547	8504	4.31	4.78577	11502	6963	4.35	4.78615	9318	4023	4.73	4.78665	14021	9080	3.72	4.78729	15488	11943	4.03	4.78766	10876	6346	4.5	4.78804	10358	6048	4.73
4.78843	15465	10386	3.47	4.78881	12589	8532	4.3	4.78918	11511	6969	4.34	4.78956	9336	4034	4.73	4.79006	14005	9114	3.74	4.79069	15491	11952	4.04	4.79107	10868	6337	4.51	4.79145	10333	6021	4.74
4.79183	15446	10386	3.48	4.79221	12664	8625	4.29	4.79259	11519	6958	4.33	4.79297	9356	4050	4.72	4.79347	14043	9170	3.74	4.79411	15513	11973	4.03	4.79448	10862	6334	4.51	4.79486	10328	6011	4.74
4.79525	15538	10485	3.47	4.79562	12621	8580	4.3	4.796	11560	7003	4.33	4.79638	9367	4058	4.71	4.79688	14049	9179	3.74	4.79752	15444	11909	4.05	4.79789	10848	6322	4.51	4.79827	10315	6001	4.74
4.79866	15623	10550	3.45	4.79904	12648	8620	4.3	4.79942	11568	7012	4.32	4.7998	9373	4056	4.71	4.8003	14156	9303	3.73	4.80093	15363	11834	4.06	4.80131	10848	6314	4.51	4.80168	10314	6000	4.74
4.80207	15604	10537	3.46	4.80245	12704	8691	4.29	4.80283	11554	6996	4.33	4.8032	9375	4058	4.71	4.80371	14168	9310	3.73	4.80434	15374	11853	4.06	4.80472	10891	6352	4.5	4.8051	10311	5992	4.74
4.80548	15684	10607	3.44	4.80586	12718	8700	4.29	4.80624	11557	6996	4.33	4.80661	9381	4062	4.71	4.80712	14213	9372	3.72	4.80775	15418	11891	4.05	4.80813	10915	6367	4.49	4.80851	10337	6016	4.73
4.80889	15735	10621	3.43	4.80927	12713	8700	4.29	4.80965	11571	7004	4.32	4.81003	9380	4061	4.71	4.81053	14253	9449	3.73	4.81116	15379	11849	4.06	4.81154	10914	6365	4.49	4.81192	10341	6017	4.73
4.8123	15780	10670	3.42	4.81268	12701	8691	4.3	4.81306	11639	7070	4.3	4.81344	9390	4068	4.7	4.81394	14267	9468	3.73	4.81457	15368	11834	4.06	4.81495	10932	6369	4.48	4.81533	10361	6036	4.72
4.81572	15682	10616	3.45	4.81609	12726	8719	4.29	4.81647	11672	7112	4.3	4.81685	9386	4062	4.7	4.81735	14221	9415	3.73	4.81798	15342	11812	4.06	4.81835	10945	6388	4.48	4.81873	10378	6054	4.72
4.81912	15583	10545	3.47	4.8195	12689	8694	4.3	4.81988	11691	7134	4.3	4.82026	9399	4069	4.7	4.82076	14347	9563	3.72	4.82138	15353	11823	4.06	4.82176	10953	6397	4.48	4.82214	10401	6083	4.72
4.82253	15515	10487	3.48	4.8229	12709	8714	4.3	4.82328	11740	7181	4.28	4.82366	9384	4062	4.7	4.82416	14361	9583	3.72	4.8248	15341	11796	4.06	4.82517	10948	6392	4.48	4.82555	10418	6106	4.71
4.82594	15441	10441	3.5	4.82631	12795	8811	4.29	4.82669	11741	7187	4.29	4.82707	9367	4050	4.71	4.82757	14386	9620	3.72	4.8282	15341	11782	4.05	4.82858	10926	6377	4.48	4.82896	10430	6118	4.71
4.82934	15504	10478	3.48	4.82972	12795	8810	4.29	4.8301	11738	7181	4.28	4.83048	9366	4049	4.71	4.83098	14399	9655	3.72	4.83161	15389	11809	4.03	4.83199	10953	6396	4.47	4.83237	10452	6135	4.7
4.83275	15616	10569	3.46	4.83313	12772	8778	4.29	4.83351	11761	7201	4.28	4.83389	9375	4052	4.71	4.83439	14415	9666	3.72	4.83502	15384	11793	4.03	4.8354	10931	6377	4.48	4.83578	10480	6166	4.7
4.83616	15673	10659	3.46	4.83654	12760	8772	4.29	4.83692	11778	7224	4.28	4.83729	9381	4053	4.7	4.8378	14437	9669	3.71	4.83843	15366	11775	4.03	4.83881	10936	6384	4.48	4.83919	10498	6184	4.69
4.83957	15642	10628	3.47	4.83995	12836	8854	4.28	4.84033	11746	7206	4.29	4.84071	9380	4049	4.7	4.84121	14460	9700	3.71	4.84184	15384	11781	4.02	4.84222	10924	6377	4.49	4.8426	10517	6201	4.68
4.84298	15685	10673	3.46	4.84336	12880	8897	4.27	4.84374	11779	7249	4.29	4.84412	9377	4045	4.7	4.84462	14450	9683	3.71	4.84524	15304	11664	4.02	4.84562	10939	6389	4.48	4.846	10546	6235	4.68
4.84638	15845	10796	3.43	4.84676	12882	8898	4.27	4.84714	11789	7272	4.29	4.84752	9371	4037	4.71	4.84802	14367	9617	3.73	4.84865	15316	11660	4.01	4.84903	10934	6384	4.48	4.84941	10566	6260	4.67
4.84979	15973	10894	3.41	4.85017	12918	8944	4.27	4.85055	11836	7316	4.28	4.85093	9365	4031	4.71	4.85143	14388	9630	3.72	4.85206	15324	11645	3.99	4.85244	10914	6368	4.49	4.85282	10554	6248	4.68
4.85321	16050	10932	3.39	4.85358	12898	8912	4.27	4.85396	11845	7340	4.28	4.85434	9357	4023	4.71	4.85484	14374	9633	3.73	4.85547	15231	11536	4	4.85585	10910	6363	4.49	4.85623	10557	6247	4.67
4.85661	15960	10827	3.39	4.85699	12856	8857	4.27	4.85737	11842	7350	4.29	4.85775	9354	4019	4.71	4.85825	14430	9690	3.72	4.85888	15162	11441	4	4.85926	10891	6340	4.49	4.85964	10577	6264	4.67
4.86002	16009	10858	3.38	4.8604	12905	8905	4.26	4.86078	11889	7409	4.28	4.86116	9369	4025	4.7	4.86166	14394	9647	3.72	4.86229	15097	11371	4.01	4.86267	10875	6331	4.5	4.86305	10570	6258	4.67
4.86343	15947	10808	3.39	4.86381	12938	8931	4.25	4.86419	11874	7403	4.29	4.86456	9368	4022	4.7	4.86507	14415	9660	3.72	4.8657	15075	11350	4.01	4.86608	10872	6325	4.5	4.86646	10564	6254	4.67
4.86684	15893	10727	3.39	4.86722	12939	8929	4.25	4.8676	11881	7412	4.29	4.86798	9367	4019	4.7	4.86848	14459	9694	3.71	4.86911	15028	11313	4.02	4.86949	10901	6347	4.49	4.86987	10599	6296	4.67
4.87025	16001	10799	3.37	4.87063	12877	8850	4.25	4.87101	11879	7407	4.28	4.87139	9366	4021	4.7	4.87189	14558	9758	3.68	4.87252	15019	11312	4.03	4.8729	10908	6363	4.49	4.87328	10619	6313	4.66
4.87366	15954	10762	3.38	4.87404	12918	8905	4.25	4.87442	11872	7407	4.29	4.87479	9368	4025	4.7	4.8753	14690	9862	3.65	4.87593	15021	11317	4.03	4.87631	10908	6367	4.49	4.87669	10642	6334	4.65
4.87707	15904	10697	3.38	4.87745	12885	8876	4.26	4.87783	11904	7448	4.28	4.87821	9376	4029	4.7	4.8787	14652	9813	3.66	4.87933	15001	11298	4.03	4.87971	10885	6344	4.5	4.88008	10627	6314	4.65
4.88047	15971	10764	3.37	4.88085	12918	8925	4.26	4.88123	11886	7425	4.29	4.88161	9388	4036	4.69	4.88211	14655	9802	3.65	4.88274	15041	11342	4.03	4.88312	10892	6356	4.5	4.8835	10622	6304	4.65
4.88388	15858	10659	3.39	4.88426	12947	8970	4.26	4.88464	11908	7456	4.29	4.88502	9377	4031	4.7	4.88552	14643	9781	3.65	4.88616	15054	11358	4.03	4.88653	10892	6359	4.5	4.88691	10600	6280	4.66
4.8873	15837	10646	3.39	4.88768	12891	8916	4.27	4.88805	11889	7450	4.29	4.88843	9378	4032	4.7	4.88893	14626	9782	3.66	4.88956	15062	11359	4.02	4.88994	10873	6343	4.51	4.89032	10618	6292	4.65
4.89071	15832	10641	3.39	4.89108	12858	8873	4.28	4.89146	11857	7411	4.3	4.89184	9373	4027	4.7	4.89234	14556	9727	3.67	4.89297	15029	11335	4.03	4.89335	10884	6362	4.51	4.89373	10631	6301	4.65
4.89412	15701	10494	3.41	4.89449	12822	8815	4.27	4.89487	11830	7377	4.3	4.89525	9365	4023	4.7	4.89576	14578	9729	3.66	4.89638	14970	11294	4.05	4.89676	10907	6398	4.5	4.89714	10620	6293	4.65
4.89752	15598	10417	3.43	4.8979	12759	8742	4.28	4.89828	11880	7429	4.29	4.89866	9360	4020	4.71	4.89916	14544	9708	3.67	4.89979	15014	11346	4.05	4.90017	10891	6384	4.51	4.90055	10589	6253	4.66
4.90094	15576	10404	3.43	4.90131	12667	8624	4.29	4.90169	11885	7438	4.29	4.90207	9367	4029	4.71	4.90257	14488	9670	3.69	4.9032	15077	11403	4.03	4.90358	10841	6344	4.53	4.90396	10550	6212	4.67
4.90434	15638	10475	3.43	4.90472	12656	8603	4.29	4.9051	11900	7449	4.29	4.90547	9367	4032	4.71	4.90598	14512	9714	3.69	4.90661	15131	11443	4.02	4.90699	10889	6385	4.51	4.90737	10552	6218	4.67
4.90775	15660	10477	3.42	4.90813	12636	8572	4.29	4.90851	11887	7438	4.29	4.90889	9371	4037	4.71	4.90939	14576	9778	3.68	4.91002	15093	11417	4.03	4.9104	10848	6355	4.53	4.91078	10551	6216	4.67
4.91116	15686	10514	3.42	4.91154	12669	8606	4.28	4.91192	11945	7485	4.27	4.9123	9372	4036	4.7	4.9128	14409	9660	3.72	4.91343	15061	11391	4.04	4.91381	10808	6319	4.54	4.91419	10565	6222	4.66
4.91457	15808	10632	3.4	4.91495	12637	8558	4.28	4.91533	11968	7513	4.27	4.9157	9371	4039	4.71	4.9162	14438	9705	3.72	4.91683	15088	11421	4.04	4.91721	10836	6347	4.53	4.91758	10606	6261	4.65
4.91797	15953	10770	3.38	4.91835	12626	8533	4.28	4.91873	11979	7526	4.27	4.9191	9370	4038	4.71	4.91961	14446	9747	3.73	4.92024	15091	11434	4.04	4.92062	10880	6389	4.52	4.921	10613	6272	4.65
4.92138	15966	10792	3.38	4.92176	12670	8588	4.27	4.92214	12020	7567	4.26	4.92251	9378	4047	4.7	4.92302	14482	9775	3.72	4.92365	15131	11488	4.04	4.92403	10860	6372	4.52	4.92441	10608	6264	4.65
4.92479	15954	10809	3.39	4.92518	12655	8561	4.27	4.92555	12073	7620	4.25	4.92593	9391	4061	4.7	4.92643	14596	9860	3.7	4.92706	15113	11471	4.04	4.92744	10827	6340	4.53	4.92782	10615	6270	4.65
4.9282	15960	10827	3.39	4.92858	12628	8522	4.27	4.92896	12058	7599	4.25	4.92934	9398	4071	4.7	4.92984	14506	9787	3.72	4.93047	15140	11503	4.04	4.93085	10842	6349	4.53	4.93123	10637	6287	4.64
4.93161	16012	10893	3.39	4.93199	12638	8535	4.27	4.93237	12101	7644	4.24	4.93274	9395	4069	4.7	4.93325	14538	9838	3.72	4.93388	15154	11508	4.04	4.93426	10834	6340	4.53	4.93464	10629	6278	4.64
4.93502	16070	10960	3.39	4.9354	12632	8536	4.27	4.93578	12112	7662	4.24	4.93616	9389	4061	4.7	4.93666	14512	9813	3.72	4.9373	15122	11483	4.04	4.93767	10803	6313	4.54	4.93805	10655	6299	4.63
4.93844	16127	11022	3.38	4.93882	12605	8512	4.28	4.93919	12213	7776	4.22	4.93957	9400	4070	4.7	4.94007	14549	9853	3.72	4.9407	15065	11436	4.06	4.94108	10778	6303	4.55	4.94146	10636	6277	4.63
4.94185	16166	11096	3.38	4.94222	12657	8587	4.28	4.94261	12232	7790	4.22	4.94298	9403	4074	4.69	4.94349	14601	9908	3.71	4.94412	15078	11444	4.05	4.9445	10793	6306	4.54	4.94488	10616	6254	4.64
4.94526	16200	11125	3.38	4.94564	12671	8592	4.27	4.94602	12290	7858	4.21	4.9464	9409	4078	4.69	4.9469	14661	9956	3.7	4.94754	15110	11473	4.05	4.94791	10766	6276	4.55	4.94829	10627	6265	4.64
4.94868	16270	11218	3.38	4.94905	12660	8577	4.27	4.94943	12363	7930	4.19	4.94981	9412	4080	4.69	4.95031	14611	9921	3.71	4.95095	15150	11509	4.04	4.95132	10751	6262	4.55	4.9517	10634	6269	4.63
4.95209	16365	11306	3.36	4.95247	12663	8578	4.27	4.95284	12340	7901	4.2	4.95322	9409	4078	4.69	4.95372	14556	9890	3.73	4.95435	15246	11601	4.02	4.95473	10749	6262	4.55	4.95511	10644	6268	4.63
4.9555	16450	11373	3.35	4.95587	12666	8574	4.27	4.95625	12285	7853	4.21	4.95663	9408	4084	4.69	4.95713	14513	9861	3.74	4.95776	15208	11571	4.03	4.95814	10755	6273	4.55	4.95852	10690	6312	4.61
4.9589	16399	11330	3.36	4.95928	12655	8570	4.27	4.95966	12305	7874	4.21	4.96004	9402	4080	4.7	4.96053	14356	9738	3.77	4.96116	15213	11570	4.03	4.96154	10754	6277	4.56	4.96192	10706	6329	4.61
4.96231	16308	11250	3.37	4.96268	12691	8608	4.27	4.96306	12342	7921	4.2	4.96344	9400	4077	4.7	4.96394	14480	9883	3.76	4.96457	15267	11618	4.02	4.96495	10756	6277	4.56	4.96533	10719	6333	4.6
4.96571	16305	11251	3.37	4.96609	12688	8600	4.26	4.96647	12352	7928	4.2	4.96685	9415	4090	4.69	4.96735	14523	9915	3.75	4.96798	15260	11602	4.01	4.96836	10763	6283	4.55	4.96874	10742	6351	4.59
4.96912	16265	11195	3.37	4.9695	12635	8534	4.27	4.96988	12307	7880	4.21	4.97026	9432	4105	4.69	4.97076	14587	9988	3.74	4.97139	15291	11640	4.01	4.97177	10775	6292	4.55	4.97215	10720	6323	4.6
4.97254	16336	11268	3.36	4.97291	12641	8548	4.27	4.97329	12291	7869	4.21	4.97367	9427	4096	4.69	4.97417	14581	9961	3.74	4.97481	15329	11668	4	4.97518	10765	6291	4.55	4.97556	10717	6320	4.6
4.97595	16402	11333	3.36	4.97632	12686	8602	4.27	4.9767	12240	7824	4.23	4.97708	9426	4097	4.69	4.97758	14447	9826	3.76	4.97822	15368	11706	4	4.97859	10751	6272	4.56	4.97897	10729	6327	4.59
4.97936	16396	11332	3.36	4.97974	12713	8656	4.27	4.98011	12188	7785	4.24	4.98049	9433	4104	4.68	4.98099	14369	9780	3.78	4.98162	15404	11739	3.99	4.982	10769	6288	4.55	4.98237	10761	6349	4.58
4.98276	16364	11310	3.36	4.98314	12709	8662	4.28	4.98352	12210	7823	4.24	4.98389	9433	4103	4.68	4.9844	14359	9757	3.78	4.98503	15474	11809	3.98	4.9854	10749	6267	4.56	4.98578	10761	6343	4.58
4.98617	16396	11341	3.36	4.98655	12702	8663	4.28	4.98692	12226	7843	4.24	4.9873	9432	4098	4.68	4.9878	14346	9747	3.78	4.98844	15457	11794	3.98	4.98882	10706	6232	4.57	4.98919	10757	6336	4.58
4.98958	16404	11348	3.36	4.98996	12715	8688	4.29	4.99034	12173	7794	4.26	4.99072	9443	4105	4.68	4.99122	14389	9762	3.76	4.99185	15468	11815	3.99	4.99223	10648	6180	4.59	4.9926	10757	6331	4.58
4.99299	16276	11236	3.38	4.99337	12721	8707	4.29	4.99375	12208	7826	4.25	4.99412	9447	4105	4.68	4.99463	14431	9796	3.75	4.99526	15554	11888	3.97	4.99563	10651	6183	4.59	4.99601	10757	6330	4.57
4.9964	16286	11242	3.38	4.99678	12650	8641	4.31	4.99716	12234	7849	4.24	4.99753	9456	4113	4.67	4.99804	14426	9805	3.76	4.99867	15534	11882	3.98	4.99905	10666	6202	4.59	4.99943	10736	6307	4.58
4.99981	16433	11391	3.36	5.00019	12663	8654	4.3	5.00057	12277	7901	4.23	5.00095	9466	4121	4.67	5.00145	14494	9890	3.76	5.00208	15552	11907	3.98	5.00246	10650	6187	4.59	5.00284	10742	6310	4.58
5.00322	16314	11291	3.38	5.0036	12717	8719	4.3	5.00398	12288	7911	4.23	5.00436	9479	4131	4.66	5.00486	14471	9879	3.76	5.00549	15608	11960	3.97	5.00587	10619	6159	4.6	5.00625	10748	6320	4.58
5.00664	16396	11369	3.37	5.00701	12705	8698	4.3	5.00739	12276	7914	4.24	5.00777	9491	4137	4.66	5.00827	14421	9820	3.77	5.0089	15573	11931	3.98	5.00927	10600	6142	4.61	5.00965	10731	6315	4.59
5.01004	16350	11323	3.37	5.01042	12693	8683	4.3	5.01079	12295	7944	4.24	5.01117	9497	4140	4.66	5.01168	14435	9850	3.77	5.0123	15603	11969	3.97	5.01268	10624	6171	4.6	5.01306	10744	6334	4.58
5.01345	16365	11327	3.37	5.01382	12681	8678	4.3	5.0142	12265	7905	4.24	5.01458	9498	4140	4.65	5.01508	14477	9886	3.76	5.01572	15533	11913	3.99	5.01609	10613	6161	4.6	5.01647	10753	6342	4.58
5.01686	16390	11337	3.36	5.01723	12689	8683	4.3	5.01761	12262	7899	4.24	5.01799	9502	4141	4.65	5.01849	14451	9875	3.77	5.01913	15494	11890	4	5.0195	10574	6126	4.62	5.01988	10772	6361	4.58
5.02027	16360	11317	3.37	5.02065	12613	8606	4.31	5.02102	12268	7898	4.24	5.0214	9497	4140	4.66	5.0219	14440	9899	3.78	5.02253	15467	11879	4.02	5.02291	10571	6123	4.62	5.02329	10767	6353	4.58
5.02368	16354	11322	3.37	5.02405	12581	8565	4.32	5.02443	12274	7898	4.23	5.02481	9508	4145	4.65	5.02531	14398	9864	3.79	5.02594	15503	11901	4	5.02632	10608	6160	4.61	5.0267	10768	6358	4.58
5.02708	16359	11297	3.36	5.02746	12597	8587	4.32	5.02784	12276	7898	4.23	5.02822	9518	4152	4.65	5.02871	14368	9817	3.79	5.02934	15559	11951	3.99	5.02972	10629	6182	4.6	5.03009	10774	6362	4.58
5.03048	16276	11216	3.37	5.03086	12582	8580	4.32	5.03124	12306	7919	4.22	5.03161	9514	4144	4.65	5.03211	14403	9852	3.79	5.03275	15629	12024	3.99	5.03312	10683	6227	4.58	5.0335	10760	6348	4.58
5.03389	16217	11167	3.38	5.03427	12613	8624	4.32	5.03464	12251	7857	4.23	5.03502	9512	4137	4.65	5.03552	14594	10002	3.74	5.03616	15647	12042	3.98	5.03654	10701	6249	4.58	5.03691	10764	6349	4.58
5.0373	16284	11241	3.38	5.03768	12658	8672	4.32	5.03805	12256	7851	4.23	5.03843	9518	4140	4.64	5.03894	14626	10008	3.73	5.03957	15659	12062	3.98	5.03994	10707	6256	4.58	5.04032	10780	6362	4.57
5.04071	16295	11245	3.37	5.04108	12672	8687	4.31	5.04146	12238	7829	4.23	5.04184	9516	4139	4.64	5.04234	14598	9967	3.73	5.04298	15610	12018	3.99	5.04335	10726	6278	4.57	5.04373	10765	6353	4.58
5.04412	16314	11287	3.38	5.0445	12674	8687	4.31	5.04487	12218	7800	4.23	5.04525	9529	4148	4.64	5.04575	14576	9950	3.74	5.04638	15584	11997	4	5.04676	10699	6259	4.59	5.04714	10782	6366	4.57
5.04753	16280	11256	3.38	5.0479	12686	8700	4.31	5.04828	12263	7848	4.22	5.04866	9533	4149	4.64	5.04916	14639	10006	3.72	5.04979	15535	11945	4.01	5.05017	10660	6222	4.6	5.05055	10778	6364	4.57
5.05094	16262	11232	3.38	5.05132	12668	8696	4.32	5.0517	12227	7814	4.23	5.05207	9526	4147	4.64	5.05257	14678	9991	3.7	5.05321	15486	11883	4.01	5.05358	10601	6169	4.62	5.05396	10783	6369	4.57
5.05435	16317	11286	3.38	5.05473	12705	8746	4.32	5.0551	12203	7773	4.23	5.05548	9530	4147	4.64	5.05598	14724	10049	3.7	5.05662	15478	11871	4.01	5.057	10626	6188	4.61	5.05737	10793	6378	4.57
5.05776	16243	11218	3.39	5.05814	12683	8719	4.32	5.05851	12207	7764	4.22	5.05889	9540	4155	4.63	5.05939	14767	10093	3.69	5.06002	15506	11901	4	5.0604	10649	6213	4.6	5.06078	10758	6349	4.58
5.06117	16137	11117	3.4	5.06154	12659	8697	4.33	5.06192	12183	7744	4.23	5.0623	9534	4150	4.64	5.0628	14796	10133	3.69	5.06343	15466	11857	4.01	5.06381	10663	6230	4.6	5.06419	10790	6384	4.57
5.06457	16257	11274	3.4	5.06495	12709	8756	4.32	5.06533	12230	7789	4.22	5.06571	9542	4152	4.63	5.06621	14835	10141	3.68	5.06684	15544	11930	3.99	5.06722	10659	6222	4.6	5.06759	10794	6385	4.57
5.06798	16364	11401	3.39	5.06836	12740	8796	4.32	5.06874	12208	7783	4.23	5.06912	9544	4155	4.63	5.06962	14793	10121	3.69	5.07025	15650	12017	3.97	5.07063	10677	6238	4.59	5.07101	10790	6378	4.57
5.07139	16299	11344	3.4	5.07177	12755	8807	4.31	5.07215	12167	7738	4.24	5.07252	9543	4155	4.63	5.07303	14842	10180	3.68	5.07366	15690	12033	3.95	5.07404	10624	6192	4.61	5.07442	10821	6405	4.56
5.0748	16372	11418	3.39	5.07519	12778	8839	4.31	5.07556	12171	7734	4.23	5.07594	9557	4163	4.63	5.07644	14872	10219	3.68	5.07707	15665	12015	3.96	5.07745	10611	6176	4.61	5.07783	10823	6405	4.56
5.07821	16317	11374	3.4	5.07859	12753	8806	4.31	5.07897	12160	7731	4.24	5.07935	9549	4163	4.63	5.07985	14951	10317	3.68	5.08048	15642	12012	3.97	5.08086	10650	6215	4.6	5.08124	10862	6437	4.55
5.08162	16323	11397	3.4	5.082	12702	8741	4.32	5.08238	12144	7710	4.24	5.08275	9548	4164	4.63	5.08326	14921	10304	3.69	5.08389	15607	11980	3.98	5.08427	10630	6196	4.61	5.08465	10860	6436	4.55
5.08503	16344	11403	3.4	5.08541	12696	8744	4.32	5.08579	12139	7696	4.24	5.08617	9545	4162	4.63	5.08667	14801	10200	3.71	5.0873	15625	11996	3.97	5.08768	10619	6178	4.61	5.08805	10859	6434	4.55
5.08844	16432	11504	3.39	5.08882	12649	8689	4.33	5.0892	12163	7720	4.23	5.08957	9543	4161	4.63	5.09008	14810	10191	3.7	5.09071	15652	12026	3.97	5.09109	10606	6169	4.61	5.09147	10851	6426	4.55
5.09185	16370	11412	3.39	5.09223	12656	8702	4.33	5.09261	12174	7732	4.23	5.09298	9544	4163	4.63	5.09349	14736	10098	3.71	5.09412	15642	12010	3.97	5.0945	10614	6184	4.61	5.09488	10842	6414	4.55
5.09527	16356	11394	3.39	5.09565	12634	8671	4.33	5.09603	12226	7789	4.22	5.0964	9561	4171	4.62	5.0969	14756	10102	3.7	5.09754	15612	11984	3.98	5.09791	10619	6187	4.61	5.09829	10842	6411	4.55
5.09868	16319	11356	3.39	5.09906	12685	8731	4.32	5.09943	12256	7821	4.22	5.09981	9575	4178	4.62	5.10031	14896	10235	3.68	5.10094	15623	11991	3.97	5.10132	10644	6209	4.6	5.1017	10849	6419	4.55
5.10209	16270	11305	3.4	5.10246	12724	8768	4.32	5.10284	12251	7803	4.21	5.10322	9582	4183	4.62	5.10372	14988	10323	3.66	5.10434	15662	12028	3.97	5.10472	10614	6177	4.61	5.1051	10862	6435	4.55
5.10548	16350	11357	3.38	5.10586	12654	8686	4.32	5.10624	12229	7772	4.21	5.10662	9596	4191	4.61	5.10712	14889	10241	3.68	5.10775	15613	11976	3.97	5.10812	10573	6131	4.62	5.1085	10855	6424	4.55
5.10889	16537	11523	3.35	5.10926	12706	8743	4.32	5.10964	12242	7791	4.21	5.11002	9606	4199	4.61	5.11052	14959	10296	3.67	5.11116	15606	11965	3.97	5.11153	10591	6148	4.61	5.11191	10852	6420	4.55
5.1123	16499	11470	3.35	5.11268	12726	8772	4.32	5.11305	12267	7812	4.21	5.11343	9598	4194	4.61	5.11393	14884	10257	3.69	5.11457	15578	11937	3.97	5.11495	10590	6142	4.61	5.11532	10875	6446	4.54
5.11571	16483	11471	3.36	5.11609	12713	8752	4.32	5.11646	12295	7832	4.2	5.11684	9606	4195	4.6	5.11735	14853	10233	3.7	5.11797	15560	11928	3.98	5.11835	10597	6150	4.61	5.11873	10879	6451	4.54
5.11911	16470	11471	3.37	5.11949	12687	8719	4.32	5.11987	12294	7830	4.2	5.12024	9606	4194	4.6	5.12075	14885	10271	3.69	5.12138	15570	11946	3.98	5.12176	10617	6164	4.6	5.12214	10893	6468	4.54
5.12252	16495	11505	3.37	5.1229	12743	8771	4.3	5.12328	12264	7798	4.2	5.12366	9597	4191	4.61	5.12416	14856	10231	3.69	5.12479	15483	11856	4	5.12517	10602	6149	4.61	5.12554	10899	6470	4.54
5.12593	16528	11499	3.35	5.12631	12739	8757	4.3	5.12669	12293	7817	4.19	5.12706	9595	4191	4.61	5.12757	14856	10214	3.69	5.1282	15367	11756	4.02	5.12858	10588	6137	4.61	5.12896	10898	6472	4.54
5.12934	16522	11471	3.35	5.12972	12699	8707	4.3	5.1301	12304	7828	4.19	5.13047	9614	4198	4.6	5.13098	14921	10302	3.69	5.13161	15192	11600	4.06	5.13199	10586	6135	4.61	5.13236	10877	6450	4.54
5.13275	16455	11404	3.35	5.13313	12726	8732	4.3	5.1335	12314	7835	4.19	5.13388	9624	4203	4.6	5.13439	14856	10235	3.7	5.13501	15213	11617	4.05	5.13539	10553	6102	4.62	5.13577	10854	6428	4.55
5.13615	16528	11442	3.34	5.13653	12719	8739	4.31	5.13691	12295	7814	4.19	5.13728	9618	4205	4.6	5.13779	14628	9995	3.72	5.13842	15314	11691	4.02	5.13879	10554	6104	4.62	5.13917	10858	6432	4.55
5.13956	16516	11432	3.34	5.13994	12642	8649	4.32	5.14031	12265	7794	4.2	5.14069	9616	4212	4.6	5.1412	14539	9907	3.74	5.14183	15405	11780	4.01	5.14221	10551	6100	4.62	5.14258	10849	6425	4.55
5.14297	16350	11294	3.37	5.14335	12638	8649	4.32	5.14373	12263	7795	4.2	5.1441	9616	4217	4.6	5.1446	14518	9900	3.75	5.14524	15372	11747	4.01	5.14561	10561	6105	4.62	5.14599	10855	6430	4.55
5.14638	16365	11292	3.36	5.14676	12644	8659	4.32	5.14714	12232	7765	4.21	5.14751	9611	4216	4.61	5.14802	14521	9898	3.74	5.14864	15317	11698	4.02	5.14902	10562	6101	4.62	5.1494	10852	6424	4.55
5.14978	16504	11376	3.33	5.15016	12685	8704	4.31	5.15054	12182	7712	4.22	5.15092	9596	4217	4.62	5.15142	14449	9842	3.76	5.15205	15336	11725	4.02	5.15243	10524	6064	4.63	5.15281	10867	6433	4.54
5.15319	16384	11259	3.34	5.15357	12659	8677	4.32	5.15395	12220	7749	4.21	5.15432	9582	4215	4.62	5.15483	14420	9850	3.78	5.15546	15359	11759	4.03	5.15584	10535	6071	4.62	5.15622	10880	6447	4.54
5.1566	16371	11252	3.35	5.15698	12701	8722	4.31	5.15736	12244	7775	4.21	5.15774	9572	4209	4.63	5.15824	14439	9867	3.77	5.15887	15325	11727	4.03	5.15925	10568	6104	4.61	5.15963	10893	6458	4.54
5.16001	16322	11212	3.35	5.16039	12721	8745	4.31	5.16077	12303	7845	4.2	5.16115	9601	4228	4.62	5.16165	14447	9879	3.77	5.16228	15259	11673	4.05	5.16266	10557	6091	4.61	5.16303	10894	6462	4.54
5.16342	16342	11231	3.35	5.1638	12726	8754	4.31	5.16418	12289	7854	4.21	5.16455	9614	4238	4.61	5.16506	14394	9825	3.78	5.16569	15279	11697	4.05	5.16607	10528	6070	4.63	5.16645	10874	6444	4.54
5.16683	16422	11289	3.34	5.16721	12713	8743	4.31	5.16759	12293	7864	4.21	5.16797	9626	4245	4.61	5.16847	14432	9823	3.76	5.1691	15312	11713	4.03	5.16948	10491	6039	4.64	5.16986	10890	6461	4.54
5.17024	16371	11221	3.34	5.17062	12726	8765	4.31	5.171	12237	7801	4.22	5.17138	9624	4245	4.61	5.17188	14481	9887	3.76	5.17251	15344	11732	4.02	5.17289	10500	6055	4.64	5.17327	10905	6466	4.53
5.17366	16471	11350	3.33	5.17404	12687	8729	4.32	5.17441	12203	7770	4.23	5.17479	9587	4227	4.62	5.1753	14482	9901	3.76	5.17593	15306	11701	4.03	5.17631	10464	6025	4.65	5.17668	10935	6485	4.52
5.17707	16521	11420	3.33	5.17745	12790	8830	4.3	5.17783	12200	7763	4.23	5.1782	9630	4248	4.6	5.17871	14509	9948	3.77	5.17934	15337	11739	4.03	5.17971	10471	6031	4.65	5.18009	10946	6491	4.51
5.18048	16480	11384	3.34	5.18086	12789	8831	4.3	5.18123	12171	7736	4.23	5.18161	9639	4254	4.6	5.18211	14390	9832	3.79	5.18274	15336	11727	4.03	5.18312	10411	5975	4.67	5.1835	10951	6492	4.51
5.18389	16526	11418	3.33	5.18426	12765	8823	4.31	5.18464	12228	7786	4.22	5.18502	9650	4260	4.59	5.18552	14374	9805	3.79	5.18616	15375	11769	4.02	5.18653	10383	5951	4.68	5.18691	10961	6504	4.51
5.1873	16572	11442	3.32	5.18768	12836	8910	4.31	5.18806	12192	7750	4.23	5.18843	9653	4262	4.59	5.18894	14513	9939	3.76	5.18957	15424	11815	4.01	5.18994	10405	5975	4.67	5.19032	10970	6515	4.51
5.19071	16719	11569	3.3	5.19109	12854	8944	4.31	5.19146	12207	7760	4.22	5.19184	9635	4251	4.6	5.19234	14576	9995	3.75	5.19297	15354	11743	4.02	5.19335	10425	5991	4.66	5.19372	10972	6520	4.51
5.19411	16828	11661	3.28	5.19449	12821	8921	4.32	5.19487	12257	7818	4.21	5.19524	9639	4252	4.6	5.19575	14600	9995	3.74	5.19638	15373	11754	4.02	5.19676	10427	5990	4.66	5.19714	10993	6546	4.51
5.19752	16741	11584	3.29	5.1979	12816	8912	4.32	5.19828	12236	7799	4.22	5.19865	9655	4259	4.59	5.19915	14635	10025	3.73	5.19979	15352	11746	4.03	5.20017	10443	6007	4.66	5.20054	11003	6559	4.5
5.20093	16572	11454	3.32	5.20131	12760	8839	4.32	5.20168	12279	7842	4.21	5.20206	9654	4258	4.59	5.20257	14572	9964	3.74	5.2032	15262	11661	4.04	5.20358	10442	6009	4.66	5.20395	11019	6578	4.5
5.20434	16661	11558	3.32	5.20472	12790	8869	4.32	5.2051	12306	7863	4.2	5.20547	9659	4261	4.59	5.20598	14539	9931	3.75	5.20661	15282	11682	4.04	5.20699	10412	5982	4.67	5.20737	11036	6593	4.5
5.20776	16544	11437	3.33	5.20813	12805	8893	4.32	5.20851	12299	7847	4.2	5.20889	9663	4259	4.59	5.20939	14431	9820	3.76	5.21002	15223	11624	4.05	5.2104	10386	5955	4.68	5.21078	11068	6629	4.49
5.21116	16554	11436	3.32	5.21154	12795	8866	4.31	5.21192	12305	7843	4.2	5.2123	9664	4257	4.59	5.2128	14364	9755	3.77	5.21342	15212	11618	4.05	5.2138	10364	5933	4.68	5.21418	11073	6641	4.49
5.21457	16524	11405	3.33	5.21494	12788	8840	4.31	5.21532	12272	7825	4.21	5.2157	9665	4260	4.59	5.2162	14421	9812	3.76	5.21684	15153	11554	4.06	5.21721	10355	5922	4.68	5.21759	11092	6654	4.48
5.21798	16467	11346	3.33	5.21835	12837	8894	4.3	5.21873	12244	7813	4.22	5.21911	9674	4266	4.58	5.21961	14479	9878	3.76	5.22024	15162	11560	4.06	5.22062	10337	5901	4.69	5.221	11106	6670	4.48
5.22138	16385	11276	3.35	5.22176	12888	8949	4.29	5.22214	12316	7900	4.21	5.22252	9680	4271	4.58	5.22302	14526	9943	3.76	5.22365	15143	11550	4.06	5.22403	10343	5909	4.69	5.22441	11131	6686	4.47
5.2248	16356	11267	3.36	5.22517	12915	8987	4.29	5.22555	12405	8000	4.2	5.22593	9668	4264	4.59	5.22643	14565	9987	3.75	5.22706	15166	11572	4.06	5.22744	10330	5900	4.69	5.22782	11123	6680	4.47
5.2282	16405	11330	3.35	5.22858	12945	9022	4.29	5.22896	12436	8033	4.19	5.22934	9664	4262	4.59	5.22983	14628	10051	3.74	5.23047	15204	11596	4.05	5.23085	10365	5931	4.68	5.23122	11118	6678	4.48
5.23161	16519	11446	3.34	5.23199	12943	9014	4.28	5.23237	12443	8037	4.19	5.23274	9655	4260	4.59	5.23325	14570	10008	3.76	5.23388	15210	11586	4.04	5.23426	10327	5893	4.69	5.23464	11124	6680	4.47
5.23502	16573	11517	3.34	5.2354	12891	8962	4.29	5.23578	12369	7965	4.2	5.23615	9661	4265	4.59	5.23666	14471	9930	3.78	5.23729	15212	11600	4.04	5.23766	10332	5896	4.69	5.23804	11109	6662	4.48
5.23843	16551	11493	3.34	5.23881	12833	8909	4.31	5.23918	12368	7954	4.2	5.23956	9674	4275	4.58	5.24006	14406	9887	3.8	5.2407	15289	11678	4.03	5.24108	10248	5811	4.71	5.24145	11096	6652	4.48
5.24184	16425	11371	3.36	5.24222	12822	8892	4.31	5.24259	12296	7885	4.22	5.24297	9679	4278	4.58	5.24347	14388	9895	3.81	5.24411	15297	11679	4.03	5.24448	10256	5818	4.71	5.24486	11080	6635	4.48
5.24525	16424	11351	3.35	5.24562	12812	8877	4.31	5.246	12216	7802	4.23	5.24638	9689	4284	4.58	5.24688	14421	9918	3.8	5.24751	15297	11689	4.03	5.24789	10276	5838	4.7	5.24826	11069	6631	4.49
5.24865	16331	11253	3.36	5.24903	12816	8882	4.31	5.2494	12224	7813	4.23	5.24978	9688	4286	4.58	5.25029	14434	9917	3.79	5.25092	15351	11750	4.03	5.2513	10253	5812	4.71	5.25167	11079	6641	4.49
5.25206	16310	11230	3.36	5.25244	12826	8892	4.3	5.25282	12290	7887	4.22	5.2532	9686	4286	4.58	5.2537	14490	9987	3.79	5.25433	15385	11783	4.02	5.2547	10246	5796	4.71	5.25508	11068	6636	4.49
5.25547	16236	11143	3.37	5.25585	12848	8915	4.3	5.25622	12287	7889	4.22	5.2566	9678	4283	4.58	5.2571	14545	10061	3.79	5.25773	15407	11790	4.01	5.25811	10281	5827	4.7	5.25849	11066	6637	4.49
5.25887	16252	11148	3.36	5.25925	12857	8925	4.3	5.25963	12217	7808	4.23	5.26001	9680	4285	4.58	5.26051	14527	10042	3.79	5.26114	15455	11836	4	5.26152	10300	5849	4.69	5.2619	11056	6630	4.5
5.26228	16147	11046	3.38	5.26266	12888	8955	4.29	5.26304	12226	7811	4.23	5.26341	9684	4286	4.58	5.26392	14503	10024	3.8	5.26454	15534	11923	4	5.26492	10328	5874	4.68	5.2653	11047	6623	4.5
5.26568	16155	11035	3.37	5.26606	12873	8935	4.29	5.26644	12308	7899	4.22	5.26682	9690	4290	4.58	5.26732	14454	9973	3.8	5.26795	15581	11965	3.99	5.26833	10284	5838	4.7	5.26871	11049	6622	4.5
5.26909	16132	11012	3.38	5.26947	12879	8937	4.29	5.26985	12385	7983	4.2	5.27022	9686	4289	4.58	5.27073	14585	10103	3.78	5.27136	15625	12006	3.98	5.27174	10198	5754	4.73	5.27212	11050	6619	4.5
5.2725	16095	10963	3.38	5.27288	12811	8875	4.31	5.27326	12349	7941	4.21	5.27364	9675	4278	4.58	5.27414	14650	10175	3.78	5.27477	15643	12027	3.98	5.27515	10218	5767	4.72	5.27553	11015	6586	4.51
5.27591	16015	10884	3.39	5.27629	12810	8877	4.31	5.27667	12296	7869	4.21	5.27705	9678	4278	4.58	5.27755	14683	10213	3.77	5.27818	15659	12044	3.98	5.27856	10214	5761	4.72	5.27894	11025	6598	4.5
5.27933	16114	10984	3.37	5.2797	12896	8961	4.29	5.28008	12285	7835	4.2	5.28046	9676	4274	4.58	5.28096	14817	10317	3.74	5.2816	15612	12003	3.99	5.28197	10214	5746	4.71	5.28235	10984	6567	4.52
5.28274	16074	10970	3.39	5.28312	12902	8969	4.29	5.28349	12270	7813	4.21	5.28387	9641	4258	4.6	5.28437	14841	10330	3.73	5.28501	15611	12021	3.99	5.28538	10177	5710	4.72	5.28576	10961	6552	4.53
5.28615	16011	10928	3.4	5.28653	12909	8981	4.29	5.2869	12214	7745	4.21	5.28728	9654	4267	4.59	5.28778	14839	10327	3.73	5.28841	15649	12056	3.99	5.28879	10146	5678	4.73	5.28917	10978	6566	4.52
5.28956	15969	10900	3.41	5.28993	12919	8993	4.29	5.29031	12249	7781	4.21	5.29069	9654	4268	4.59	5.29119	14901	10375	3.72	5.29183	15647	12052	3.99	5.2922	10141	5674	4.73	5.29258	10998	6583	4.52
5.29297	15946	10875	3.41	5.29334	12923	9002	4.29	5.29372	12294	7821	4.2	5.2941	9656	4271	4.59	5.2946	14942	10401	3.71	5.29524	15672	12075	3.98	5.29561	10221	5754	4.71	5.29599	10980	6572	4.52
5.29638	15986	10910	3.41	5.29676	12942	9035	4.29	5.29713	12326	7842	4.18	5.29751	9639	4260	4.6	5.29801	14950	10411	3.71	5.29865	15676	12080	3.98	5.29903	10193	5729	4.72	5.2994	10961	6557	4.53
5.29979	16024	10949	3.4	5.30017	12944	9047	4.3	5.30055	12425	7941	4.16	5.30093	9662	4269	4.59	5.30143	14895	10358	3.72	5.30206	15629	12037	3.99	5.30244	10201	5735	4.72	5.30282	10993	6580	4.52
5.3032	16004	10941	3.41	5.30358	12858	8978	4.32	5.30396	12402	7916	4.17	5.30433	9665	4271	4.59	5.30483	14882	10343	3.72	5.30546	15616	12028	4	5.30584	10173	5713	4.73	5.30622	10972	6559	4.52
5.3066	15900	10854	3.42	5.30698	12841	8949	4.32	5.30736	12414	7944	4.17	5.30774	9664	4272	4.59	5.30824	14853	10315	3.72	5.30887	15677	12097	3.99	5.30925	10197	5737	4.72	5.30963	10941	6529	4.53
5.31002	16041	10980	3.4	5.31039	12910	9015	4.31	5.31077	12409	7948	4.18	5.31115	9674	4281	4.59	5.31165	14905	10386	3.72	5.31228	15590	12013	4	5.31266	10187	5731	4.72	5.31304	10908	6499	4.54
5.31342	16077	11028	3.4	5.3138	12898	9009	4.31	5.31418	12423	7945	4.17	5.31456	9684	4289	4.58	5.31506	14952	10461	3.72	5.31569	15632	12067	4	5.31607	10202	5740	4.72	5.31645	10919	6512	4.54
5.31683	16070	10988	3.39	5.31721	12906	9023	4.31	5.31759	12418	7941	4.17	5.31797	9686	4292	4.58	5.31847	14871	10404	3.74	5.3191	15649	12077	4	5.31948	10176	5720	4.73	5.31985	10930	6519	4.54
5.32024	16098	11016	3.39	5.32062	12914	9033	4.31	5.321	12369	7896	4.18	5.32137	9676	4287	4.59	5.32188	14883	10396	3.74	5.32251	15672	12103	4	5.32289	10189	5739	4.73	5.32327	10885	6473	4.55
5.32365	16187	11105	3.38	5.32403	12916	9037	4.31	5.32441	12326	7864	4.19	5.32479	9657	4278	4.6	5.32529	14879	10382	3.73	5.32592	15722	12140	3.98	5.3263	10156	5716	4.74	5.32668	10863	6435	4.55
5.32706	16117	11025	3.38	5.32744	12931	9058	4.31	5.32782	12293	7838	4.2	5.3282	9627	4262	4.61	5.3287	14967	10440	3.71	5.32933	15703	12112	3.98	5.32971	10139	5701	4.75	5.33009	10828	6397	4.55
5.33048	16092	11023	3.39	5.33085	12912	9031	4.31	5.33123	12298	7836	4.2	5.33161	9598	4244	4.62	5.33211	14960	10443	3.71	5.33274	15684	12087	3.98	5.33312	10168	5723	4.73	5.3335	10809	6365	4.55
5.33388	16079	10988	3.39	5.33426	12921	9040	4.31	5.33464	12374	7915	4.18	5.33501	9595	4245	4.62	5.33552	15059	10528	3.7	5.33614	15657	12066	3.99	5.33652	10219	5771	4.72	5.3369	10801	6349	4.55
5.33728	16079	10962	3.38	5.33766	12917	9038	4.31	5.33804	12308	7866	4.2	5.33842	9568	4231	4.64	5.33892	14967	10432	3.71	5.33955	15614	12039	4	5.33993	10206	5760	4.72	5.34031	10808	6348	4.55
5.3407	16025	10891	3.38	5.34107	12938	9066	4.31	5.34145	12267	7828	4.21	5.34183	9586	4241	4.63	5.34233	14994	10451	3.7	5.34296	15554	11985	4.01	5.34334	10160	5716	4.74	5.34372	10803	6345	4.55
5.3441	16126	10993	3.37	5.34448	12898	9021	4.32	5.34486	12279	7838	4.21	5.34524	9592	4244	4.63	5.34574	15036	10483	3.69	5.34638	15481	11928	4.03	5.34676	10168	5727	4.74	5.34713	10786	6324	4.55
5.34752	16120	10993	3.37	5.3479	12896	9020	4.32	5.34828	12174	7736	4.23	5.34866	9581	4245	4.63	5.34916	15066	10514	3.69	5.34979	15445	11891	4.04	5.35017	10191	5746	4.73	5.35055	10773	6312	4.56
5.35093	16128	10990	3.37	5.35132	12891	9011	4.32	5.35169	12160	7725	4.24	5.35207	9592	4255	4.63	5.35258	15040	10495	3.69	5.35321	15395	11832	4.04	5.35359	10261	5811	4.7	5.35396	10748	6289	4.57
5.35435	16166	11034	3.37	5.35473	12878	8995	4.32	5.35511	12159	7725	4.24	5.35548	9598	4258	4.63	5.35599	15013	10490	3.7	5.35661	15417	11850	4.03	5.35699	10255	5809	4.71	5.35737	10749	6294	4.57
5.35775	16174	11061	3.37	5.35813	12826	8944	4.33	5.35851	12096	7671	4.25	5.35889	9612	4265	4.62	5.35939	14948	10447	3.72	5.36001	15411	11849	4.04	5.36039	10239	5797	4.71	5.36077	10770	6306	4.56
5.36116	16308	11235	3.37	5.36153	12859	8980	4.32	5.36191	12091	7659	4.25	5.36229	9622	4270	4.61	5.36279	15006	10485	3.71	5.36342	15426	11867	4.04	5.3638	10227	5785	4.72	5.36418	10785	6319	4.55
5.36456	16440	11380	3.35	5.36494	12900	9028	4.32	5.36532	12074	7647	4.26	5.3657	9651	4287	4.6	5.36619	14988	10463	3.71	5.36682	15482	11912	4.02	5.3672	10179	5741	4.73	5.36758	10768	6306	4.56
5.36797	16283	11241	3.38	5.36834	12892	9020	4.32	5.36872	12062	7628	4.26	5.3691	9682	4305	4.59	5.3696	15080	10594	3.71	5.37023	15571	11984	4	5.3706	10182	5748	4.73	5.37098	10769	6309	4.56
5.37137	16186	11115	3.38	5.37175	12900	9035	4.32	5.37212	12079	7650	4.26	5.3725	9703	4321	4.58	5.373	15127	10635	3.7	5.37363	15560	11958	4	5.37401	10202	5768	4.73	5.37438	10764	6307	4.56
5.37477	16167	11098	3.38	5.37515	13002	9143	4.3	5.37553	12048	7613	4.26	5.3759	9708	4327	4.58	5.37641	15039	10582	3.72	5.37704	15517	11912	4	5.37742	10209	5773	4.73	5.3778	10786	6321	4.55
5.37818	16284	11261	3.38	5.37856	13020	9155	4.3	5.37894	12104	7661	4.25	5.37932	9695	4319	4.58	5.37982	14961	10509	3.74	5.38045	15418	11816	4.02	5.38083	10184	5743	4.73	5.38121	10787	6318	4.55
5.38159	16278	11269	3.39	5.38197	12978	9103	4.3	5.38235	12018	7572	4.26	5.38273	9707	4323	4.58	5.38323	14928	10480	3.74	5.38386	15420	11826	4.02	5.38424	10179	5740	4.73	5.38462	10790	6326	4.55
5.38501	16277	11256	3.38	5.38539	13028	9158	4.29	5.38576	12037	7575	4.25	5.38614	9700	4321	4.58	5.38665	14997	10540	3.73	5.38728	15372	11772	4.03	5.38766	10233	5786	4.71	5.38803	10754	6291	4.56
5.38842	16309	11287	3.38	5.3888	12952	9069	4.3	5.38918	12028	7568	4.26	5.38956	9708	4333	4.58	5.39006	14997	10542	3.73	5.39069	15400	11799	4.02	5.39106	10225	5769	4.71	5.39144	10772	6305	4.56
5.39183	16404	11414	3.38	5.39221	12936	9041	4.3	5.39258	12039	7584	4.26	5.39296	9725	4345	4.57	5.39346	15111	10668	3.72	5.3941	15319	11722	4.03	5.39448	10189	5735	4.72	5.39485	10798	6332	4.55
5.39524	16310	11305	3.38	5.39562	12905	8997	4.3	5.39599	11996	7530	4.26	5.39637	9715	4344	4.58	5.39688	15129	10719	3.73	5.39751	15247	11649	4.04	5.39789	10175	5719	4.73	5.39826	10807	6342	4.55
5.39865	16404	11364	3.36	5.39903	12887	8974	4.3	5.39941	11990	7523	4.26	5.39978	9718	4349	4.58	5.40029	15216	10800	3.71	5.40092	15232	11634	4.05	5.40129	10146	5687	4.74	5.40167	10831	6366	4.54
5.40206	16440	11395	3.36	5.40244	12912	9003	4.3	5.40282	11989	7514	4.26	5.40319	9719	4351	4.58	5.4037	15335	10903	3.69	5.40433	15230	11637	4.05	5.40471	10133	5672	4.74	5.40509	10846	6383	4.54
5.40547	16373	11359	3.37	5.40585	12945	9037	4.29	5.40623	11954	7470	4.26	5.40661	9717	4350	4.58	5.40711	15292	10866	3.7	5.40774	15203	11619	4.06	5.40812	10133	5672	4.74	5.4085	10842	6382	4.54
5.40888	16327	11325	3.38	5.40926	12937	9022	4.29	5.40964	12002	7497	4.25	5.41002	9719	4355	4.58	5.41052	15360	10919	3.68	5.41115	15150	11566	4.07	5.41153	10087	5630	4.75	5.41191	10853	6393	4.54
5.4123	16298	11322	3.39	5.41267	12940	9022	4.29	5.41305	11998	7487	4.24	5.41343	9731	4368	4.58	5.41393	15411	10994	3.68	5.41457	15101	11520	4.08	5.41494	10056	5608	4.77	5.41532	10843	6385	4.54
5.41571	16251	11276	3.4	5.41609	12964	9045	4.28	5.41646	11999	7487	4.24	5.41684	9737	4372	4.57	5.41734	15354	10950	3.7	5.41798	15107	11520	4.07	5.41836	10057	5607	4.77	5.41873	10858	6403	4.54
5.41912	16151	11189	3.42	5.4195	12936	9017	4.29	5.41988	11946	7439	4.26	5.42026	9764	4394	4.56	5.42076	15434	11026	3.68	5.42139	15074	11492	4.08	5.42177	10042	5597	4.77	5.42214	10854	6401	4.54
5.42253	16073	11093	3.42	5.42291	12956	9043	4.29	5.42329	11919	7418	4.26	5.42366	9783	4406	4.56	5.42417	15576	11180	3.67	5.4248	15074	11493	4.08	5.42518	10081	5630	4.76	5.42556	10869	6418	4.54
5.42594	16170	11166	3.4	5.42632	12982	9074	4.29	5.4267	11853	7355	4.28	5.42707	9785	4408	4.55	5.42758	15514	11106	3.67	5.42821	15106	11527	4.08	5.42859	10132	5679	4.74	5.42896	10882	6428	4.53
5.42935	16249	11243	3.39	5.42973	12940	9025	4.29	5.4301	11794	7297	4.29	5.43048	9768	4400	4.56	5.43099	15540	11113	3.66	5.43161	15135	11549	4.07	5.43199	10165	5711	4.73	5.43237	10891	6433	4.53
5.43276	16258	11237	3.39	5.43313	12985	9075	4.28	5.43351	11767	7273	4.3	5.43389	9760	4395	4.57	5.43439	15632	11238	3.66	5.43502	15104	11520	4.07	5.4354	10187	5732	4.72	5.43578	10880	6424	4.53
5.43616	16317	11327	3.39	5.43654	12993	9083	4.28	5.43692	11796	7301	4.29	5.4373	9767	4401	4.56	5.4378	15744	11351	3.65	5.43843	15078	11494	4.08	5.43881	10175	5717	4.73	5.43919	10896	6438	4.53
5.43958	16292	11311	3.39	5.43996	12971	9057	4.29	5.44034	11816	7314	4.29	5.44072	9758	4397	4.57	5.44122	15819	11418	3.63	5.44184	15113	11539	4.08	5.44222	10105	5648	4.75	5.4426	10904	6448	4.53
5.44299	16257	11273	3.4	5.44336	12977	9059	4.28	5.44375	11812	7307	4.29	5.44412	9725	4379	4.58	5.44463	15924	11550	3.63	5.44526	15091	11519	4.08	5.44564	10096	5640	4.75	5.44602	10913	6459	4.52
5.4464	16252	11274	3.4	5.44678	12997	9073	4.28	5.44716	11852	7338	4.28	5.44754	9750	4395	4.57	5.44804	15980	11632	3.63	5.44867	15072	11509	4.09	5.44905	10119	5664	4.74	5.44943	10932	6477	4.52
5.44981	16260	11294	3.4	5.45019	12966	9034	4.28	5.45057	11869	7344	4.27	5.45095	9757	4403	4.57	5.45144	16032	11706	3.63	5.45208	15063	11497	4.09	5.45246	10161	5697	4.73	5.45283	10964	6506	4.51
5.45322	16367	11421	3.39	5.4536	12993	9070	4.28	5.45398	11915	7389	4.26	5.45435	9760	4404	4.57	5.45486	16011	11667	3.63	5.45549	15107	11528	4.08	5.45587	10140	5673	4.73	5.45625	10950	6498	4.51
5.45663	16311	11376	3.4	5.45701	13021	9109	4.28	5.45739	11914	7389	4.26	5.45776	9763	4409	4.57	5.45827	16098	11729	3.61	5.4589	15113	11524	4.07	5.45928	10144	5669	4.73	5.45966	10979	6530	4.51
5.46004	16350	11412	3.4	5.46042	12987	9082	4.29	5.4608	11911	7385	4.26	5.46118	9773	4417	4.56	5.46167	16326	11980	3.59	5.4623	15101	11508	4.07	5.46268	10167	5692	4.72	5.46306	10984	6536	4.51
5.46345	16339	11400	3.4	5.46382	13022	9118	4.28	5.4642	11871	7338	4.26	5.46458	9781	4422	4.56	5.46508	16316	11958	3.58	5.46572	15105	11499	4.06	5.46609	10195	5716	4.71	5.46647	10988	6541	4.51
5.46686	16378	11424	3.39	5.46723	13020	9105	4.27	5.46761	11857	7321	4.27	5.46799	9765	4417	4.57	5.46849	16360	12002	3.58	5.46913	15089	11489	4.07	5.4695	10223	5745	4.71	5.46988	10986	6542	4.51
5.47027	16496	11523	3.37	5.47065	12991	9076	4.28	5.47102	11919	7367	4.25	5.4714	9778	4427	4.56	5.4719	16392	12050	3.58	5.47253	15087	11488	4.07	5.47291	10183	5709	4.72	5.47329	11001	6552	4.5
5.47368	16529	11549	3.36	5.47405	12973	9051	4.28	5.47443	11873	7315	4.25	5.47481	9780	4429	4.56	5.47531	16384	12072	3.59	5.47594	15033	11435	4.08	5.47632	10155	5686	4.73	5.4767	10997	6542	4.5
5.47708	16481	11506	3.37	5.47746	12908	8974	4.29	5.47784	11865	7307	4.26	5.47822	9783	4433	4.56	5.47872	16283	11970	3.6	5.47935	14966	11375	4.09	5.47973	10151	5684	4.73	5.48011	10987	6536	4.51
5.48049	16511	11528	3.37	5.48087	12936	9010	4.29	5.48125	11890	7319	4.25	5.48163	9757	4421	4.57	5.48213	16278	11973	3.61	5.48276	14939	11341	4.09	5.48314	10184	5713	4.72	5.48352	10990	6539	4.5
5.48391	16531	11520	3.36	5.48428	12944	9022	4.29	5.48466	11906	7322	4.24	5.48504	9764	4422	4.57	5.48554	16251	11948	3.61	5.48617	15005	11418	4.09	5.48655	10184	5709	4.72	5.48693	11007	6556	4.5
5.48731	16449	11445	3.37	5.48769	12945	9024	4.29	5.48807	11921	7326	4.23	5.48845	9749	4417	4.58	5.48895	16270	11985	3.62	5.48957	15012	11418	4.08	5.48995	10128	5665	4.74	5.49033	11031	6582	4.49
5.49071	16327	11342	3.39	5.49109	12961	9040	4.28	5.49147	11881	7283	4.24	5.49185	9767	4434	4.57	5.49235	16057	11780	3.65	5.49298	14960	11370	4.09	5.49336	10101	5645	4.75	5.49374	11048	6604	4.49
5.49412	16230	11260	3.4	5.4945	12946	9025	4.29	5.49488	11840	7251	4.25	5.49526	9786	4447	4.56	5.49576	16073	11798	3.65	5.4964	14941	11358	4.1	5.49677	10145	5685	4.74	5.49715	11083	6639	4.48
5.49754	16246	11283	3.4	5.49792	12948	9022	4.28	5.4983	11806	7221	4.26	5.49867	9768	4438	4.57	5.49917	16085	11811	3.64	5.49981	14948	11374	4.1	5.50019	10182	5714	4.72	5.50056	11075	6632	4.49
5.50095	16188	11219	3.41	5.50133	12984	9061	4.28	5.5017	11712	7136	4.28	5.50208	9771	4440	4.57	5.50259	16065	11786	3.64	5.50321	15012	11428	4.09	5.50359	10197	5727	4.72	5.50397	11050	6615	4.5
5.50436	16178	11221	3.41	5.50473	12961	9034	4.28	5.50511	11669	7097	4.3	5.50549	9785	4436	4.56	5.50599	16057	11782	3.65	5.50663	14981	11398	4.09	5.507	10170	5708	4.73	5.50738	11040	6609	4.5
5.50777	16125	11157	3.42	5.50815	12950	9026	4.28	5.50853	11585	6999	4.31	5.5089	9786	4432	4.56	5.5094	15924	11647	3.66	5.51004	15044	11468	4.09	5.51042	10198	5738	4.72	5.51079	10993	6572	4.52
5.51118	16249	11293	3.41	5.51156	12909	8976	4.29	5.51193	11572	7000	4.32	5.51231	9770	4419	4.57	5.51282	15748	11461	3.68	5.51345	15128	11541	4.07	5.51383	10246	5787	4.71	5.5142	10989	6565	4.51
5.51459	16245	11306	3.41	5.51497	12825	8881	4.3	5.51535	11554	6991	4.33	5.51573	9775	4422	4.56	5.51623	15706	11405	3.68	5.51687	15075	11490	4.08	5.51725	10286	5823	4.69	5.51763	10962	6540	4.52
5.51801	16277	11357	3.41	5.51839	12831	8878	4.29	5.51877	11583	7026	4.32	5.51915	9779	4426	4.56	5.51965	15760	11461	3.68	5.52028	15188	11583	4.05	5.52066	10236	5783	4.71	5.52104	10970	6551	4.52
5.52142	16147	11240	3.43	5.5218	12832	8882	4.3	5.52218	11602	7053	4.32	5.52255	9770	4420	4.57	5.52305	15704	11396	3.68	5.52369	15242	11634	4.04	5.52406	10211	5768	4.72	5.52444	10986	6575	4.52
5.52483	16091	11190	3.44	5.52521	12830	8874	4.29	5.52558	11562	7015	4.33	5.52596	9771	4426	4.57	5.52647	15712	11387	3.68	5.5271	15249	11636	4.04	5.52748	10224	5787	4.72	5.52785	10970	6564	4.53
5.52824	16226	11321	3.42	5.52862	12819	8862	4.3	5.529	11559	7017	4.33	5.52937	9760	4420	4.57	5.52988	15785	11456	3.66	5.53051	15217	11606	4.04	5.53089	10242	5812	4.72	5.53127	10980	6570	4.52
5.53165	16185	11255	3.42	5.53203	12793	8827	4.3	5.53241	11562	7020	4.33	5.53278	9741	4411	4.58	5.53329	15820	11486	3.66	5.53392	15174	11573	4.05	5.53429	10245	5819	4.72	5.53467	10982	6573	4.52
5.53506	16300	11358	3.4	5.53544	12779	8801	4.29	5.53581	11496	6966	4.35	5.53619	9732	4405	4.58	5.53669	15831	11488	3.65	5.53732	15069	11479	4.08	5.5377	10195	5772	4.73	5.53808	10949	6543	4.53
5.53846	16336	11399	3.4	5.53884	12818	8837	4.29	5.53922	11503	6982	4.35	5.53959	9728	4403	4.59	5.54009	15896	11561	3.65	5.54072	15003	11416	4.09	5.5411	10161	5745	4.75	5.54148	10926	6524	4.54
5.54186	16306	11364	3.4	5.54224	12819	8840	4.29	5.54262	11513	6988	4.35	5.543	9732	4406	4.59	5.5435	15809	11492	3.67	5.54413	15018	11428	4.08	5.54451	10158	5740	4.75	5.54488	10911	6512	4.55
5.54527	16313	11371	3.4	5.54565	12805	8827	4.29	5.54603	11558	7044	4.34	5.5464	9748	4417	4.58	5.54691	15776	11447	3.67	5.54754	15009	11424	4.09	5.54791	10163	5750	4.75	5.54829	10867	6476	4.56
5.54868	16230	11286	3.41	5.54906	12806	8823	4.29	5.54943	11564	7070	4.35	5.54981	9770	4428	4.57	5.55031	15850	11545	3.66	5.55094	14995	11407	4.09	5.55132	10135	5726	4.76	5.5517	10856	6464	4.56
5.55209	16188	11215	3.41	5.55246	12801	8826	4.29	5.55284	11562	7064	4.35	5.55322	9754	4419	4.58	5.55373	15925	11634	3.66	5.55436	14988	11387	4.08	5.55474	10122	5716	4.76	5.55511	10832	6435	4.57
5.5555	16027	11029	3.42	5.55588	12817	8854	4.29	5.55626	11609	7120	4.34	5.55663	9744	4413	4.58	5.55714	15896	11597	3.66	5.55777	15019	11411	4.07	5.55814	10120	5717	4.76	5.55852	10852	6452	4.56
5.55891	16052	11059	3.42	5.55929	12832	8886	4.3	5.55966	11650	7179	4.34	5.56004	9750	4415	4.58	5.56054	15794	11505	3.68	5.56117	15041	11435	4.07	5.56155	10100	5698	4.77	5.56193	10849	6451	4.56
5.56232	16100	11120	3.42	5.56269	12811	8862	4.3	5.56307	11706	7245	4.33	5.56345	9742	4409	4.58	5.56395	15704	11463	3.71	5.56458	14978	11384	4.09	5.56496	10075	5672	4.78	5.56534	10866	6473	4.56
5.56573	16124	11118	3.41	5.5661	12761	8791	4.3	5.56648	11726	7265	4.32	5.56686	9736	4406	4.58	5.56736	15780	11532	3.69	5.56799	15015	11418	4.08	5.56837	10042	5637	4.79	5.56875	10845	6449	4.56
5.56913	16220	11202	3.39	5.56951	12732	8762	4.31	5.56989	11727	7278	4.33	5.57027	9756	4421	4.58	5.57077	15872	11616	3.68	5.5714	15104	11509	4.07	5.57178	10022	5619	4.79	5.57216	10846	6454	4.56
5.57254	16186	11173	3.4	5.57292	12729	8765	4.31	5.5733	11728	7287	4.33	5.57368	9772	4439	4.57	5.57418	15928	11663	3.67	5.57481	15045	11460	4.08	5.57519	10002	5597	4.8	5.57557	10835	6447	4.57
5.57596	16194	11182	3.4	5.57633	12739	8790	4.31	5.57671	11760	7312	4.32	5.57709	9777	4442	4.57	5.57759	15960	11717	3.67	5.57822	15063	11481	4.08	5.5786	10042	5640	4.79	5.57897	10820	6437	4.57
5.57936	16032	11000	3.41	5.57974	12779	8844	4.31	5.58011	11761	7309	4.32	5.58049	9783	4449	4.57	5.581	15973	11736	3.67	5.58162	15100	11521	4.08	5.582	10051	5651	4.79	5.58238	10818	6432	4.57
5.58276	16038	10956	3.4	5.58314	12825	8898	4.31	5.58352	11723	7284	4.33	5.58389	9783	4452	4.57	5.58439	16028	11782	3.66	5.58503	15096	11525	4.08	5.5854	10052	5644	4.78	5.58578	10843	6450	4.57
5.58617	15983	10886	3.4	5.58655	12854	8937	4.31	5.58692	11718	7275	4.33	5.5873	9803	4462	4.56	5.5878	16032	11772	3.66	5.58843	15052	11480	4.09	5.58881	10093	5681	4.77	5.58919	10859	6464	4.56
5.58958	16010	10920	3.4	5.58995	12777	8834	4.31	5.59033	11691	7259	4.34	5.59071	9802	4462	4.56	5.59121	15880	11622	3.68	5.59185	15153	11579	4.07	5.59222	10093	5674	4.77	5.5926	10843	6450	4.57
5.59299	15891	10808	3.42	5.59336	12812	8862	4.3	5.59374	11702	7275	4.34	5.59412	9809	4467	4.56	5.59462	15926	11667	3.67	5.59526	15142	11562	4.07	5.59563	10033	5614	4.78	5.59601	10825	6430	4.57
5.5964	15889	10781	3.41	5.59678	12817	8871	4.3	5.59715	11686	7266	4.35	5.59753	9808	4468	4.56	5.59803	15918	11664	3.67	5.59866	15038	11455	4.08	5.59904	10049	5623	4.78	5.59942	10824	6432	4.57
5.59981	15863	10757	3.41	5.60018	12832	8890	4.3	5.60057	11698	7283	4.35	5.60094	9811	4470	4.56	5.60145	15850	11600	3.68	5.60208	15074	11489	4.08	5.60246	10074	5642	4.77	5.60284	10815	6419	4.57
5.60322	15823	10717	3.42	5.6036	12871	8925	4.29	5.60398	11652	7228	4.35	5.60435	9793	4461	4.56	5.60486	15801	11545	3.69	5.60549	15105	11515	4.07	5.60586	10065	5628	4.77	5.60624	10806	6410	4.57
5.60663	15911	10832	3.41	5.60701	12850	8906	4.3	5.60738	11687	7265	4.35	5.60776	9798	4465	4.56	5.60827	15596	11335	3.71	5.6089	15127	11531	4.06	5.60928	10002	5556	4.78	5.60965	10789	6401	4.58
5.61004	16086	11019	3.4	5.61042	12859	8926	4.3	5.6108	11705	7298	4.35	5.61118	9799	4468	4.56	5.61168	15643	11373	3.7	5.61231	15168	11552	4.05	5.61269	9954	5503	4.8	5.61319	10794	6397	4.58
5.61383	16068	10984	3.39	5.61421	12898	8959	4.29	5.61459	11761	7336	4.33	5.61497	9808	4474	4.56	5.61547	15670	11398	3.7	5.6161	15118	11506	4.06	5.61648	9917	5466	4.81	5.61698	10785	6388	4.58
5.61762	16040	10971	3.4	5.618	12886	8959	4.3	5.61837	11686	7255	4.34	5.61875	9811	4478	4.56	5.61925	15783	11495	3.68	5.61988	15120	11497	4.05	5.62026	9917	5465	4.81	5.62076	10791	6386	4.57
5.6214	16125	11066	3.39	5.62178	12897	8976	4.3	5.62215	11691	7262	4.34	5.62253	9820	4482	4.55	5.62303	15788	11507	3.68	5.62366	15245	11623	4.03	5.62404	9936	5464	4.79	5.62454	10780	6374	4.58
5.62518	16175	11105	3.38	5.62556	12919	8990	4.29	5.62594	11655	7225	4.35	5.62632	9832	4487	4.55	5.62682	15676	11408	3.7	5.62745	15240	11628	4.04	5.62783	9932	5436	4.79	5.62833	10782	6374	4.58
5.62898	16222	11159	3.38	5.62935	12924	9004	4.29	5.62974	11686	7266	4.35	5.63011	9857	4504	4.54	5.63062	15618	11353	3.71	5.63125	15173	11564	4.05	5.63162	9924	5427	4.79	5.63213	10763	6359	4.58
5.63276	16283	11233	3.38	5.63314	12940	9015	4.29	5.63352	11723	7301	4.34	5.63389	9857	4508	4.54	5.6344	15568	11289	3.71	5.63502	15115	11508	4.06	5.6354	9962	5457	4.77	5.6359	10744	6341	4.59
5.63655	16244	11185	3.38	5.63692	12918	8982	4.29	5.6373	11688	7254	4.34	5.63768	9854	4511	4.54	5.63818	15526	11253	3.72	5.63881	15086	11480	4.06	5.63918	9977	5474	4.77	5.63956	10714	6313	4.6
5.63995	15992	10934	3.41	5.64033	12872	8931	4.29	5.6407	11701	7262	4.34	5.64108	9861	4524	4.54	5.64158	15465	11175	3.72	5.64222	15046	11452	4.08	5.6426	10007	5502	4.76	5.64297	10718	6313	4.59
5.64336	16189	11089	3.37	5.64374	12838	8892	4.3	5.64412	11715	7271	4.33	5.6445	9864	4527	4.54	5.645	15428	11119	3.72	5.64563	15074	11482	4.07	5.646	10010	5508	4.76	5.64638	10743	6340	4.59
5.64677	16154	11061	3.38	5.64714	12845	8892	4.29	5.64752	11715	7270	4.33	5.6479	9872	4531	4.54	5.6484	15509	11201	3.71	5.64904	15152	11561	4.06	5.64941	10022	5521	4.76	5.64979	10775	6368	4.58
5.65018	16146	11033	3.38	5.65056	12791	8833	4.3	5.65093	11690	7243	4.34	5.65131	9878	4538	4.54	5.65181	15417	11109	3.72	5.65244	15233	11642	4.05	5.65282	10016	5514	4.76	5.6532	10779	6370	4.58
5.65358	16190	11081	3.37	5.65396	12785	8826	4.3	5.65434	11661	7208	4.34	5.65472	9872	4536	4.54	5.65522	15425	11103	3.72	5.65585	15180	11592	4.06	5.65623	10025	5518	4.75	5.65661	10786	6379	4.57
5.65699	16215	11093	3.36	5.65737	12804	8854	4.3	5.65775	11633	7174	4.34	5.65812	9873	4535	4.54	5.65863	15513	11182	3.7	5.65925	15120	11549	4.08	5.65963	10034	5527	4.75	5.66001	10816	6409	4.57
5.66039	16279	11116	3.35	5.66077	12777	8825	4.31	5.66115	11661	7190	4.33	5.66153	9869	4532	4.54	5.66203	15575	11255	3.7	5.66266	15068	11497	4.09	5.66303	10002	5495	4.76	5.66341	10797	6396	4.57
5.6638	16304	11128	3.34	5.66417	12726	8771	4.31	5.66455	11622	7149	4.34	5.66493	9876	4546	4.54	5.66543	15425	11126	3.72	5.66606	15095	11513	4.08	5.66644	10023	5516	4.75	5.66682	10767	6371	4.58
5.6672	16232	11076	3.35	5.66758	12717	8756	4.31	5.66796	11560	7095	4.36	5.66834	9882	4549	4.54	5.66885	15296	11005	3.75	5.66947	15080	11501	4.08	5.66985	10019	5512	4.76	5.67023	10756	6359	4.59
5.67062	16232	11075	3.35	5.67099	12746	8776	4.3	5.67137	11566	7105	4.36	5.67175	9887	4554	4.53	5.67225	15221	10939	3.76	5.67288	15080	11509	4.08	5.67326	10005	5497	4.76	5.67364	10758	6364	4.59
5.67402	16215	11049	3.35	5.6744	12698	8712	4.31	5.67478	11551	7087	4.36	5.67516	9876	4552	4.54	5.67566	15135	10858	3.77	5.67628	14999	11434	4.1	5.67666	9997	5489	4.76	5.67704	10778	6390	4.58
5.67743	16246	11078	3.35	5.6778	12650	8652	4.31	5.67818	11541	7071	4.36	5.67856	9864	4548	4.55	5.67906	15109	10842	3.78	5.67969	15006	11426	4.09	5.68006	10023	5512	4.75	5.68044	10764	6381	4.59
5.68083	16272	11105	3.35	5.68121	12664	8677	4.31	5.68159	11509	7044	4.37	5.68197	9878	4564	4.54	5.68247	15060	10785	3.79	5.6831	14995	11422	4.1	5.68348	10002	5490	4.76	5.68386	10756	6370	4.59
5.68424	16307	11130	3.34	5.68462	12632	8646	4.32	5.685	11511	7039	4.37	5.68538	9891	4570	4.54	5.68588	15047	10769	3.79	5.68651	15026	11446	4.09	5.68689	10018	5507	4.75	5.68726	10752	6365	4.59
5.68765	16252	11099	3.35	5.68803	12574	8580	4.33	5.68841	11543	7063	4.36	5.68878	9887	4566	4.54	5.68929	15027	10740	3.79	5.68992	15066	11491	4.08	5.6903	10042	5525	4.75	5.69068	10765	6381	4.59
5.69106	16330	11170	3.34	5.69144	12573	8577	4.33	5.69182	11521	7033	4.36	5.6922	9888	4570	4.54	5.6927	15024	10726	3.78	5.69333	15050	11472	4.08	5.69371	10047	5533	4.74	5.69409	10775	6392	4.59
5.69447	16286	11131	3.35	5.69485	12552	8563	4.34	5.69523	11538	7055	4.36	5.69561	9891	4578	4.54	5.69611	15042	10736	3.78	5.69674	15042	11467	4.09	5.69712	10065	5551	4.74	5.69749	10782	6398	4.59
5.69788	16227	11086	3.36	5.69826	12578	8580	4.33	5.69864	11509	7037	4.37	5.69901	9890	4579	4.54	5.69952	15027	10729	3.78	5.70014	14974	11405	4.1	5.70052	10128	5609	4.72	5.7009	10792	6410	4.58
5.70128	16094	10969	3.38	5.70166	12574	8564	4.32	5.70204	11469	7004	4.38	5.70242	9889	4583	4.54	5.70292	15059	10768	3.78	5.70355	15016	11439	4.09	5.70393	10135	5612	4.71	5.7043	10809	6428	4.58
5.70469	16035	10922	3.39	5.70507	12539	8524	4.33	5.70545	11416	6946	4.39	5.70582	9905	4591	4.53	5.70633	15085	10791	3.77	5.70696	15023	11444	4.09	5.70733	10106	5587	4.72	5.70771	10795	6424	4.59
5.7081	15963	10856	3.4	5.70848	12567	8558	4.32	5.70885	11374	6900	4.4	5.70923	9910	4598	4.53	5.70973	15039	10748	3.78	5.71037	15021	11444	4.09	5.71075	10089	5571	4.73	5.71112	10776	6407	4.59
5.71151	15911	10806	3.41	5.71189	12509	8498	4.33	5.71226	11383	6906	4.4	5.71264	9918	4603	4.53	5.71315	15050	10746	3.78	5.71377	15007	11433	4.09	5.71415	10093	5570	4.73	5.71453	10774	6404	4.59
5.71491	15895	10774	3.4	5.71529	12466	8455	4.34	5.71567	11425	6946	4.39	5.71605	9930	4611	4.52	5.71655	15147	10853	3.77	5.71718	15015	11446	4.09	5.71756	10101	5578	4.72	5.71794	10765	6396	4.59
5.71832	15844	10702	3.41	5.7187	12455	8440	4.34	5.71908	11404	6924	4.39	5.71946	9943	4620	4.52	5.71996	15092	10807	3.78	5.7206	14930	11360	4.11	5.72098	10087	5565	4.73	5.72135	10783	6415	4.59
5.72174	15826	10682	3.41	5.72212	12450	8432	4.34	5.72249	11382	6904	4.4	5.72287	9942	4619	4.52	5.72337	15120	10819	3.77	5.724	14981	11393	4.09	5.72438	10092	5570	4.73	5.72476	10790	6421	4.59
5.72515	15867	10719	3.4	5.72552	12502	8491	4.34	5.7259	11437	6961	4.38	5.72628	9933	4617	4.52	5.72678	15087	10795	3.78	5.72742	15004	11419	4.09	5.72779	10075	5556	4.73	5.72817	10784	6413	4.59
5.72856	15864	10706	3.4	5.72893	12463	8449	4.34	5.72931	11434	6966	4.39	5.72969	9940	4624	4.52	5.73019	15063	10789	3.79	5.73082	14993	11420	4.1	5.7312	10073	5557	4.74	5.73157	10811	6441	4.58
5.73196	15966	10795	3.38	5.73234	12492	8501	4.35	5.73272	11404	6945	4.4	5.73309	9933	4621	4.53	5.73359	15061	10784	3.78	5.73423	15058	11475	4.08	5.7346	10068	5554	4.74	5.73498	10837	6465	4.57
5.73537	15822	10596	3.39	5.73574	12551	8581	4.34	5.73612	11422	6952	4.39	5.7365	9939	4630	4.52	5.73701	15007	10723	3.79	5.73764	15122	11535	4.07	5.73801	10089	5576	4.73	5.73839	10871	6497	4.57
5.73878	15725	10463	3.39	5.73916	12605	8625	4.33	5.73953	11404	6930	4.39	5.73991	9946	4633	4.52	5.74041	15088	10813	3.78	5.74104	15139	11562	4.07	5.74142	10074	5565	4.74	5.7418	10848	6472	4.57
5.74219	15671	10421	3.4	5.74257	12632	8672	4.33	5.74295	11370	6903	4.4	5.74332	9960	4642	4.52	5.74383	15165	10881	3.77	5.74446	15140	11564	4.07	5.74483	10069	5564	4.74	5.74521	10835	6465	4.58
5.7456	15687	10431	3.4	5.74597	12681	8729	4.33	5.74635	11357	6881	4.4	5.74673	9960	4642	4.52	5.74723	15249	10962	3.75	5.74786	15103	11521	4.07	5.74824	10066	5559	4.74	5.74862	10837	6470	4.58
5.749	15819	10568	3.38	5.74938	12696	8744	4.32	5.74976	11311	6833	4.41	5.75014	9961	4640	4.51	5.75064	15154	10870	3.77	5.75127	15173	11573	4.05	5.75165	10093	5582	4.73	5.75202	10829	6467	4.58
5.75241	15752	10501	3.39	5.75279	12782	8847	4.31	5.75317	11207	6722	4.44	5.75355	9954	4635	4.52	5.75405	15129	10863	3.78	5.75468	15113	11517	4.07	5.75506	10102	5589	4.73	5.75544	10846	6481	4.58
5.75582	15789	10553	3.39	5.7562	12770	8838	4.32	5.75658	11194	6693	4.43	5.75696	9946	4633	4.52	5.75746	15247	10990	3.77	5.75809	15127	11530	4.06	5.75847	10100	5590	4.73	5.75884	10869	6502	4.57
5.75923	15733	10516	3.4	5.75961	12780	8849	4.32	5.75998	11199	6686	4.43	5.76036	9948	4634	4.52	5.76087	15131	10846	3.77	5.7615	15157	11565	4.06	5.76187	10081	5581	4.74	5.76225	10871	6494	4.56
5.76264	15742	10535	3.4	5.76301	12738	8797	4.32	5.76339	11205	6686	4.43	5.76377	9946	4632	4.52	5.76427	15001	10732	3.8	5.7649	15200	11602	4.05	5.76528	10075	5578	4.74	5.76566	10859	6480	4.57
5.76604	15748	10539	3.4	5.76642	12678	8733	4.33	5.7668	11219	6696	4.42	5.76718	9929	4618	4.53	5.76768	15038	10762	3.79	5.76831	15100	11494	4.06	5.76869	10062	5575	4.75	5.76907	10856	6470	4.56
5.76945	15627	10406	3.41	5.76983	12727	8791	4.32	5.77021	11236	6709	4.41	5.77059	9928	4618	4.53	5.7711	15126	10827	3.77	5.77172	15084	11491	4.07	5.7721	10020	5531	4.76	5.77248	10857	6474	4.57
5.77287	15570	10367	3.43	5.77325	12742	8800	4.32	5.77363	11254	6725	4.41	5.774	9936	4614	4.52	5.77451	14995	10697	3.79	5.77514	15140	11549	4.06	5.77552	10013	5521	4.76	5.7759	10842	6463	4.57
5.77628	15556	10381	3.43	5.77666	12713	8765	4.32	5.77704	11275	6741	4.4	5.77742	9928	4606	4.52	5.77792	14901	10615	3.8	5.77855	15106	11513	4.07	5.77893	10023	5524	4.76	5.7793	10840	6464	4.57
5.77969	15480	10318	3.45	5.78007	12708	8757	4.32	5.78045	11238	6701	4.41	5.78083	9929	4604	4.52	5.78133	14879	10597	3.81	5.78196	15127	11535	4.07	5.78234	10013	5514	4.76	5.78272	10850	6473	4.57
5.7831	15461	10290	3.45	5.78349	12711	8752	4.32	5.78386	11216	6667	4.41	5.78424	9931	4604	4.52	5.78475	14940	10655	3.8	5.78538	15093	11501	4.07	5.78576	10027	5527	4.76	5.78613	10875	6495	4.56
5.78652	15417	10229	3.45	5.7869	12729	8760	4.31	5.78728	11223	6660	4.4	5.78765	9930	4605	4.52	5.78816	15021	10728	3.78	5.78879	15133	11539	4.06	5.78917	10031	5531	4.75	5.78955	10900	6524	4.56
5.78993	15497	10295	3.44	5.79031	12709	8723	4.3	5.79069	11191	6626	4.41	5.79106	9925	4602	4.52	5.79157	15091	10792	3.77	5.7922	15101	11498	4.06	5.79258	10029	5531	4.76	5.79296	10902	6524	4.56
5.79334	15423	10229	3.45	5.79372	12675	8679	4.31	5.7941	11206	6644	4.41	5.79448	9911	4597	4.53	5.79498	15174	10893	3.77	5.79561	15048	11432	4.07	5.79599	10049	5549	4.75	5.79637	10885	6511	4.56
5.79675	15392	10200	3.45	5.79714	12628	8613	4.31	5.79751	11226	6662	4.4	5.79789	9922	4606	4.53	5.79839	15210	10930	3.76	5.79902	14988	11380	4.08	5.7994	10009	5514	4.76	5.79978	10875	6501	4.56
5.80016	15512	10311	3.43	5.80054	12578	8546	4.31	5.80092	11256	6702	4.4	5.8013	9926	4604	4.52	5.8018	15226	10968	3.77	5.80244	14913	11313	4.1	5.80281	9951	5456	4.78	5.80332	10889	6510	4.56
5.80395	15730	10499	3.4	5.80433	12528	8481	4.31	5.80471	11237	6677	4.4	5.80508	9912	4597	4.53	5.80559	15154	10909	3.78	5.80622	14797	11194	4.11	5.80659	9947	5450	4.78	5.80709	10890	6513	4.56
5.80774	15749	10521	3.4	5.80811	12534	8468	4.31	5.80849	11232	6671	4.4	5.80887	9910	4603	4.53	5.80937	14928	10696	3.82	5.81	14793	11184	4.11	5.81038	9927	5427	4.79	5.81088	10904	6526	4.55
5.81152	15709	10492	3.4	5.8119	12540	8477	4.31	5.81228	11229	6665	4.4	5.81266	9898	4595	4.54	5.81316	14845	10587	3.82	5.81379	14815	11203	4.1	5.81417	9891	5388	4.8	5.81467	10901	6525	4.56
5.8153	15755	10547	3.4	5.81568	12527	8463	4.31	5.81606	11265	6697	4.39	5.81644	9895	4583	4.54	5.81694	14776	10478	3.82	5.81757	14761	11157	4.12	5.81795	9946	5441	4.78	5.81846	10908	6536	4.56
5.8191	15798	10614	3.4	5.81948	12423	8324	4.31	5.81985	11258	6696	4.4	5.82023	9879	4567	4.54	5.82073	14797	10467	3.8	5.82136	14726	11131	4.13	5.82174	9947	5443	4.78	5.82224	10933	6558	4.55
5.82289	15938	10761	3.38	5.82326	12382	8262	4.31	5.82364	11239	6683	4.4	5.82402	9884	4569	4.54	5.82452	14737	10411	3.81	5.82515	14684	11089	4.13	5.82553	9961	5454	4.77	5.82603	10933	6560	4.55
5.82667	15915	10742	3.39	5.82704	12380	8249	4.31	5.82743	11267	6703	4.39	5.8278	9893	4573	4.54	5.82831	14696	10381	3.83	5.82893	14724	11127	4.13	5.82931	9934	5432	4.78	5.82981	10933	6568	4.55
5.83046	16014	10813	3.37	5.83083	12375	8245	4.31	5.83121	11220	6655	4.4	5.83159	9887	4572	4.54	5.83209	14670	10346	3.83	5.83273	14725	11139	4.13	5.8331	9932	5432	4.79	5.83361	10948	6587	4.55
5.83425	16089	10884	3.36	5.83462	12387	8254	4.31	5.835	11203	6644	4.41	5.83538	9888	4576	4.54	5.83588	14711	10385	3.82	5.83651	14677	11078	4.13	5.83688	9950	5451	4.78	5.83739	10953	6597	4.55
5.83803	16029	10830	3.37	5.8384	12440	8318	4.3	5.83878	11293	6732	4.39	5.83916	9880	4572	4.54	5.83966	14797	10468	3.8	5.8403	14664	11070	4.14	5.84067	9956	5459	4.78	5.84118	10970	6610	4.54
5.84181	15969	10798	3.38	5.84219	12445	8312	4.3	5.84257	11276	6715	4.39	5.84294	9875	4571	4.55	5.84345	14766	10425	3.8	5.84408	14648	11047	4.14	5.84446	9993	5499	4.77	5.84484	10970	6605	4.54
5.84522	15947	10783	3.39	5.8456	12435	8290	4.29	5.84598	11286	6719	4.39	5.84635	9881	4574	4.54	5.84687	14702	10353	3.81	5.8475	14609	11012	4.14	5.84787	9987	5488	4.77	5.84825	10982	6613	4.54
5.84864	15920	10784	3.4	5.84901	12423	8281	4.3	5.84939	11304	6735	4.38	5.84977	9901	4586	4.53	5.85027	14618	10292	3.83	5.8509	14650	11062	4.14	5.85128	10002	5499	4.76	5.85166	10983	6609	4.54
5.85204	15812	10702	3.42	5.85242	12438	8295	4.29	5.8528	11298	6725	4.38	5.85318	9914	4594	4.53	5.85368	14627	10318	3.84	5.85431	14718	11135	4.13	5.85469	10053	5553	4.75	5.85507	10977	6604	4.54
5.85546	15682	10566	3.43	5.85584	12421	8279	4.3	5.85622	11336	6765	4.37	5.85659	9906	4590	4.53	5.8571	14580	10279	3.85	5.85773	14745	11151	4.12	5.8581	10090	5591	4.74	5.85848	10953	6580	4.54
5.85887	15566	10465	3.45	5.85924	12429	8286	4.29	5.85962	11304	6731	4.38	5.86	9899	4585	4.54	5.8605	14571	10279	3.85	5.86114	14664	11060	4.13	5.86151	10091	5593	4.74	5.86189	10935	6559	4.55
5.86228	15463	10368	3.47	5.86266	12420	8275	4.3	5.86303	11307	6726	4.38	5.86341	9899	4581	4.53	5.86391	14618	10334	3.85	5.86454	14647	11058	4.14	5.86492	10076	5583	4.74	5.8653	10937	6558	4.55
5.86569	15334	10275	3.5	5.86606	12406	8268	4.3	5.86644	11292	6713	4.38	5.86682	9899	4580	4.53	5.86732	14699	10408	3.83	5.86795	14698	11104	4.13	5.86833	10065	5581	4.75	5.86871	10945	6562	4.54
5.8691	15365	10287	3.49	5.86947	12387	8249	4.31	5.86985	11252	6685	4.4	5.87023	9912	4588	4.53	5.87073	14658	10362	3.84	5.87137	14716	11127	4.13	5.87174	10086	5603	4.74	5.87212	10920	6534	4.55
5.87251	15447	10398	3.48	5.87289	12420	8292	4.3	5.87326	11258	6701	4.4	5.87364	9910	4587	4.53	5.87414	14684	10386	3.83	5.87478	14790	11189	4.11	5.87516	10102	5619	4.74	5.87553	10931	6536	4.54
5.87592	15543	10479	3.47	5.8763	12388	8253	4.31	5.87668	11285	6732	4.39	5.87705	9911	4587	4.53	5.87756	14662	10355	3.83	5.87819	14770	11160	4.11	5.87857	10089	5601	4.74	5.87895	10932	6532	4.54
5.87934	15702	10628	3.44	5.87971	12376	8244	4.31	5.88009	11271	6714	4.4	5.88047	9910	4586	4.53	5.88097	14605	10258	3.83	5.88161	14791	11170	4.1	5.88198	10065	5573	4.75	5.88236	10938	6535	4.54
5.88275	15656	10581	3.45	5.88313	12351	8216	4.31	5.88351	11287	6736	4.39	5.88388	9911	4589	4.53	5.88438	14749	10415	3.81	5.88501	14802	11170	4.1	5.88539	10054	5561	4.75	5.88576	10961	6558	4.53
5.88615	15768	10667	3.43	5.88653	12321	8188	4.32	5.8869	11300	6745	4.39	5.88728	9915	4591	4.53	5.88779	14742	10408	3.81	5.88842	14873	11237	4.08	5.8888	10019	5528	4.76	5.88917	10961	6558	4.53
5.88956	15834	10708	3.41	5.88994	12328	8201	4.32	5.89032	11391	6828	4.36	5.89069	9922	4589	4.52	5.8912	14759	10432	3.81	5.89183	14860	11229	4.09	5.89221	9996	5508	4.77	5.89259	10954	6554	4.53
5.8984	7402	2230	5.64	5.89909	8478	3723	5.22	5.89954	7876	3269	5.55	5.89999	8241	3516	5.34	5.90043	7414	2519	5.71	5.90088	9094	5184	5.33	5.90133	7648	3225	5.74	5.90177	7973	3595	5.59
5.90216	7485	2150	5.55	5.90254	8455	3518	5.17	5.90292	7789	3019	5.54	5.9033	8206	3348	5.31	5.90368	7401	2359	5.67	5.90406	8865	4791	5.33	5.90443	7655	3135	5.7	5.90481	7929	3423	5.56
5.9052	7529	2124	5.51	5.90558	8457	3445	5.15	5.90595	7762	2905	5.53	5.90633	8181	3251	5.3	5.90671	7410	2294	5.65	5.90709	8794	4645	5.33	5.90746	7665	3090	5.67	5.90784	7928	3355	5.54
5.90823	7560	2108	5.48	5.90861	8478	3422	5.13	5.90899	7754	2838	5.51	5.90937	8174	3195	5.29	5.90974	7428	2267	5.63	5.91012	8736	4537	5.33	5.9105	7671	3058	5.66	5.91088	7943	3335	5.52
5.91126	7583	2095	5.46	5.91164	8503	3414	5.11	5.91202	7757	2797	5.5	5.9124	8171	3155	5.28	5.91278	7447	2252	5.61	5.91315	8713	4483	5.33	5.91353	7676	3034	5.64	5.91391	7957	3320	5.5
5.9143	7602	2083	5.44	5.91467	8523	3409	5.09	5.91505	7763	2773	5.49	5.91543	8166	3122	5.27	5.91581	7449	2222	5.6	5.91618	8705	4452	5.32	5.91656	7682	3016	5.63	5.91694	7951	3287	5.5
5.91733	7616	2073	5.43	5.9177	8535	3401	5.08	5.91808	7772	2757	5.48	5.91846	8171	3107	5.26	5.91884	7454	2195	5.59	5.91921	8697	4419	5.31	5.91959	7683	2996	5.62	5.91997	7944	3249	5.49
5.92035	7630	2065	5.42	5.92073	8544	3394	5.07	5.92111	7782	2745	5.46	5.92149	8181	3102	5.26	5.92187	7460	2172	5.57	5.92224	8687	4381	5.3	5.92262	7685	2982	5.62	5.923	7932	3212	5.49
5.92338	7641	2058	5.41	5.92376	8555	3392	5.07	5.92414	7787	2732	5.46	5.92452	8189	3095	5.25	5.92489	7473	2159	5.56	5.92527	8694	4364	5.29	5.92565	7693	2978	5.61	5.92603	7936	3200	5.48
5.92641	7653	2053	5.4	5.92679	8556	3375	5.06	5.92717	7793	2721	5.45	5.92755	8200	3093	5.24	5.92792	7492	2156	5.55	5.9283	8699	4354	5.28	5.92867	7702	2977	5.6	5.92905	7940	3188	5.47
5.92944	7663	2048	5.39	5.92982	8564	3373	5.05	5.93019	7799	2714	5.44	5.93057	8208	3092	5.23	5.93095	7521	2165	5.52	5.93133	8693	4333	5.28	5.9317	7717	2988	5.59	5.93208	7947	3184	5.46
5.93247	7671	2043	5.38	5.93285	8574	3377	5.05	5.93322	7806	2708	5.43	5.9336	8220	3095	5.22	5.93398	7538	2165	5.51	5.93436	8690	4320	5.28	5.93473	7735	3003	5.58	5.93511	7953	3181	5.46
5.9355	7680	2039	5.37	5.93588	8585	3385	5.04	5.93625	7814	2708	5.43	5.93663	8231	3099	5.22	5.93701	7556	2170	5.5	5.93739	8690	4312	5.27	5.93776	7753	3019	5.57	5.93814	7959	3178	5.45
5.93854	7688	2036	5.37	5.93891	8597	3393	5.04	5.93929	7823	2707	5.42	5.93967	8239	3103	5.21	5.94005	7574	2174	5.48	5.94042	8698	4313	5.27	5.9408	7773	3039	5.56	5.94118	7964	3176	5.45
5.94157	7695	2033	5.36	5.94195	8611	3402	5.03	5.94232	7831	2705	5.41	5.9427	8249	3110	5.21	5.94308	7588	2176	5.47	5.94346	8710	4319	5.26	5.94384	7795	3060	5.55	5.94421	7968	3173	5.44
5.9446	7702	2030	5.36	5.94498	8628	3412	5.02	5.94535	7837	2703	5.41	5.94573	8260	3117	5.2	5.94611	7599	2176	5.46	5.94649	8717	4324	5.26	5.94686	7813	3079	5.54	5.94724	7968	3167	5.44
5.94763	7709	2028	5.35	5.94801	8634	3411	5.02	5.94838	7844	2702	5.4	5.94876	8275	3132	5.19	5.94914	7612	2179	5.46	5.94952	8735	4336	5.25	5.94989	7829	3094	5.53	5.95027	7969	3162	5.44
5.95066	7714	2024	5.35	5.95104	8639	3405	5.01	5.95141	7850	2702	5.4	5.95179	8288	3143	5.19	5.95217	7624	2182	5.45	5.95255	8749	4344	5.24	5.95292	7843	3108	5.53	5.9533	7971	3158	5.44
5.95369	7719	2021	5.34	5.95406	8640	3398	5.01	5.95444	7854	2697	5.39	5.95482	8299	3149	5.18	5.9552	7633	2183	5.44	5.95558	8756	4345	5.23	5.95595	7853	3116	5.52	5.95633	7973	3155	5.43
5.95672	7725	2020	5.34	5.95709	8649	3401	5	5.95747	7855	2691	5.39	5.95785	8312	3161	5.18	5.95823	7640	2183	5.43	5.9586	8764	4348	5.23	5.95898	7862	3123	5.51	5.95936	7976	3154	5.43
5.95975	7731	2018	5.33	5.96012	8655	3401	5	5.9605	7857	2686	5.39	5.96088	8321	3168	5.17	5.96126	7647	2185	5.43	5.96163	8765	4342	5.23	5.96201	7871	3129	5.51	5.96239	7980	3155	5.43
5.96278	7736	2016	5.33	5.96315	8666	3408	4.99	5.96353	7857	2678	5.39	5.96391	8330	3177	5.17	5.96429	7655	2188	5.42	5.96466	8767	4343	5.22	5.96504	7886	3144	5.5	5.96542	7984	3155	5.43
5.96581	7741	2015	5.32	5.96618	8674	3414	4.99	5.96656	7856	2671	5.39	5.96694	8332	3175	5.17	5.96732	7662	2189	5.42	5.96769	8773	4346	5.22	5.96807	7899	3157	5.5	5.96845	7989	3159	5.42
5.96883	7746	2014	5.32	5.96921	8680	3417	4.99	5.96959	7856	2665	5.38	5.96997	8341	3188	5.16	5.97035	7668	2190	5.41	5.97072	8787	4358	5.21	5.9711	7906	3162	5.49	5.97148	7994	3161	5.42
5.97186	7750	2012	5.32	5.97224	8683	3420	4.99	5.97262	7858	2662	5.38	5.973	8351	3200	5.16	5.97337	7676	2193	5.41	5.97375	8799	4366	5.21	5.97413	7915	3171	5.49	5.97451	7999	3166	5.42
5.97489	7754	2011	5.31	5.97527	8703	3442	4.98	5.97565	7861	2659	5.38	5.97603	8357	3208	5.16	5.9764	7683	2196	5.4	5.97678	8807	4371	5.2	5.97716	7926	3181	5.48	5.97754	8006	3172	5.41
5.97792	7758	2010	5.31	5.9783	8718	3460	4.97	5.97868	7864	2658	5.38	5.97906	8361	3213	5.15	5.97943	7691	2201	5.4	5.97981	8827	4389	5.2	5.98019	7936	3189	5.47	5.98057	8012	3177	5.41
5.98095	7762	2010	5.31	5.98133	8730	3474	4.97	5.98171	7869	2658	5.37	5.98209	8366	3219	5.15	5.98246	7698	2204	5.39	5.98284	8842	4403	5.19	5.98322	7940	3189	5.47	5.9836	8019	3182	5.41
5.98398	7767	2009	5.3	5.98436	8741	3488	4.96	5.98474	7872	2657	5.37	5.98511	8376	3229	5.15	5.98549	7705	2207	5.39	5.98587	8853	4415	5.19	5.98625	7950	3197	5.47	5.98663	8023	3185	5.4
5.98701	7771	2009	5.3	5.98739	8756	3507	4.96	5.98777	7877	2659	5.37	5.98814	8384	3238	5.15	5.98852	7713	2211	5.38	5.9889	8862	4425	5.18	5.98928	7963	3208	5.46	5.98965	8024	3184	5.4
5.99004	7775	2009	5.3	5.99042	8770	3524	4.95	5.9908	7880	2657	5.36	5.99117	8395	3249	5.14	5.99155	7719	2214	5.38	5.99193	8869	4429	5.18	5.99231	7970	3216	5.46	5.99268	8020	3175	5.4
5.99307	7779	2008	5.29	5.99345	8789	3546	4.95	5.99383	7885	2658	5.36	5.9942	8406	3261	5.14	5.99458	7727	2217	5.38	5.99496	8882	4437	5.17	5.99534	7984	3228	5.45	5.99571	8018	3170	5.4
5.9961	7783	2008	5.29	5.99648	8800	3557	4.94	5.99685	7891	2660	5.36	5.99723	8414	3270	5.13	5.99761	7732	2218	5.37	5.99799	8903	4451	5.16	5.99837	8001	3245	5.44	5.99874	8019	3168	5.4
5.99913	7786	2008	5.29	5.99951	8812	3570	4.94	5.99988	7896	2663	5.35	6.00026	8419	3275	5.13	6.00064	7739	2221	5.37	6.00102	8931	4476	5.15	6.00139	8021	3266	5.43	6.00177	8022	3169	5.4
6.00216	7790	2008	5.29	6.00254	8826	3584	4.93	6.00291	7901	2664	5.35	6.00329	8428	3283	5.13	6.00367	7746	2224	5.36	6.00405	8944	4487	5.14	6.00442	8032	3278	5.43	6.0048	8027	3173	5.4
6.00519	7794	2008	5.28	6.00557	8842	3602	4.93	6.00594	7905	2667	5.35	6.00632	8432	3287	5.12	6.0067	7753	2228	5.36	6.00708	8944	4488	5.14	6.00745	8040	3287	5.42	6.00783	8033	3179	5.39
6.00822	7797	2009	5.28	6.0086	8852	3613	4.92	6.00897	7909	2667	5.34	6.00935	8437	3292	5.12	6.00973	7760	2231	5.35	6.01011	8946	4488	5.14	6.01048	8050	3298	5.42	6.01086	8041	3188	5.39
6.01125	7800	2008	5.28	6.01162	8863	3625	4.92	6.012	7914	2672	5.34	6.01238	8443	3298	5.12	6.01276	7767	2236	5.35	6.01313	8962	4500	5.13	6.01351	8064	3313	5.41	6.01389	8053	3202	5.39
6.01428	7804	2009	5.28	6.01465	8880	3644	4.91	6.01503	7922	2678	5.34	6.01541	8452	3305	5.11	6.01579	7772	2237	5.35	6.01616	8979	4517	5.13	6.01654	8075	3326	5.41	6.01692	8063	3216	5.38
6.01731	7806	2008	5.27	6.01768	8895	3662	4.91	6.01806	7930	2687	5.33	6.01844	8462	3312	5.11	6.01882	7778	2240	5.34	6.01919	9013	4544	5.11	6.01957	8086	3340	5.4	6.01995	8075	3231	5.38
6.02034	7808	2008	5.27	6.02071	8908	3678	4.9	6.02109	7938	2695	5.33	6.02147	8473	3324	5.11	6.02185	7785	2245	5.34	6.02222	9029	4558	5.11	6.0226	8102	3360	5.4	6.02298	8086	3243	5.37
6.02336	7812	2009	5.27	6.02374	8941	3710	4.89	6.02412	7945	2699	5.32	6.0245	8483	3335	5.1	6.02488	7793	2251	5.33	6.02525	9040	4567	5.1	6.02563	8121	3381	5.39	6.02601	8098	3258	5.37
6.02639	7816	2009	5.27	6.02677	8954	3726	4.89	6.02715	7951	2705	5.32	6.02753	8490	3341	5.1	6.0279	7800	2257	5.33	6.02828	9084	4601	5.08	6.02866	8135	3397	5.38	6.02904	8109	3272	5.36
6.02942	7819	2010	5.27	6.0298	8950	3726	4.89	6.03018	7958	2710	5.32	6.03056	8496	3347	5.1	6.03093	7806	2261	5.33	6.03131	9116	4632	5.07	6.03169	8151	3415	5.38	6.03207	8120	3284	5.36
6.03245	7823	2011	5.26	6.03283	8954	3735	4.89	6.03321	7963	2712	5.31	6.03359	8499	3348	5.09	6.03396	7813	2265	5.32	6.03434	9149	4661	5.05	6.03472	8170	3435	5.37	6.0351	8132	3300	5.35
6.03548	7826	2012	5.26	6.03586	8961	3743	4.89	6.03624	7973	2722	5.31	6.03662	8503	3351	5.09	6.03699	7819	2269	5.32	6.03737	9171	4682	5.05	6.03775	8179	3443	5.36	6.03813	8142	3311	5.35
6.03851	7828	2012	5.26	6.03889	8963	3751	4.89	6.03927	7977	2724	5.31	6.03964	8501	3345	5.09	6.04002	7824	2273	5.31	6.0404	9193	4697	5.03	6.04078	8186	3448	5.36	6.04116	8153	3325	5.34
6.04154	7831	2013	5.26	6.04192	8967	3759	4.89	6.0423	7981	2727	5.3	6.04267	8508	3350	5.09	6.04305	7831	2278	5.31	6.04343	9201	4698	5.03	6.04381	8195	3454	5.35	6.04418	8164	3339	5.34
6.04457	7834	2013	5.26	6.04495	8972	3767	4.89	6.04533	7988	2732	5.3	6.0457	8508	3348	5.09	6.04608	7838	2283	5.31	6.04646	9216	4710	5.02	6.04684	8197	3453	5.35	6.04721	8174	3352	5.34
6.0476	7837	2015	5.25	6.04798	8991	3787	4.88	6.04836	7996	2740	5.3	6.04873	8507	3345	5.09	6.04911	7848	2289	5.3	6.04949	9238	4728	5.01	6.04987	8206	3462	5.35	6.05024	8184	3365	5.33
6.05063	7839	2015	5.25	6.05101	9004	3804	4.88	6.05139	8002	2746	5.29	6.05176	8506	3343	5.09	6.05214	7854	2296	5.3	6.05252	9255	4743	5.01	6.0529	8220	3475	5.34	6.05327	8195	3380	5.33
6.05366	7842	2015	5.25	6.05404	9022	3825	4.87	6.05441	8007	2750	5.29	6.05479	8503	3338	5.09	6.05517	7863	2304	5.29	6.05555	9271	4757	5	6.05592	8226	3480	5.34	6.0563	8208	3395	5.32
6.05669	7844	2016	5.25	6.05707	9040	3845	4.86	6.05744	8012	2754	5.29	6.05782	8501	3334	5.09	6.0582	7870	2311	5.29	6.05858	9288	4771	4.99	6.05895	8235	3489	5.33	6.05933	8218	3409	5.32
6.05972	7847	2017	5.25	6.0601	9048	3860	4.86	6.06047	8019	2760	5.28	6.06085	8501	3333	5.09	6.06123	7878	2318	5.28	6.06161	9292	4772	4.99	6.06198	8243	3496	5.33	6.06236	8229	3424	5.32
6.06275	7849	2018	5.25	6.06313	9057	3872	4.86	6.0635	8026	2767	5.28	6.06388	8505	3337	5.09	6.06426	7885	2322	5.28	6.06464	9313	4785	4.98	6.06501	8254	3507	5.33	6.06539	8242	3441	5.31
6.06578	7852	2019	5.24	6.06615	9063	3884	4.86	6.06653	8033	2777	5.28	6.06691	8509	3341	5.08	6.06729	7893	2329	5.28	6.06767	9301	4752	4.98	6.06804	8260	3514	5.32	6.06842	8254	3456	5.31
6.06881	7854	2020	5.24	6.06918	9061	3889	4.86	6.06956	8041	2784	5.27	6.06994	8511	3343	5.08	6.07032	7903	2338	5.27	6.07069	9290	4719	4.97	6.07107	8267	3522	5.32	6.07145	8265	3470	5.3
6.07184	7857	2021	5.24	6.07221	9067	3901	4.86	6.07259	8047	2788	5.27	6.07297	8512	3342	5.08	6.07335	7912	2346	5.27	6.07372	9297	4704	4.96	6.0741	8269	3523	5.32	6.07448	8275	3484	5.3
6.07487	7860	2023	5.24	6.07524	9078	3917	4.86	6.07562	8053	2794	5.27	6.076	8513	3343	5.08	6.07638	7920	2355	5.26	6.07675	9307	4708	4.96	6.07713	8276	3530	5.32	6.07751	8285	3501	5.3
6.07789	7862	2024	5.24	6.07827	9091	3932	4.85	6.07865	8060	2801	5.26	6.07903	8515	3343	5.08	6.07941	7930	2364	5.26	6.07978	9312	4710	4.95	6.08016	8283	3539	5.31	6.08054	8299	3519	5.29
6.08092	7865	2024	5.24	6.0813	9098	3945	4.85	6.08168	8065	2806	5.26	6.08206	8519	3347	5.08	6.08243	7940	2373	5.25	6.08281	9310	4708	4.95	6.08319	8295	3551	5.31	6.08357	8311	3534	5.29
6.08395	7867	2025	5.23	6.08433	9110	3962	4.85	6.08471	8069	2808	5.26	6.08509	8520	3349	5.08	6.08546	7950	2382	5.25	6.08584	9325	4709	4.94	6.08622	8298	3554	5.31	6.0866	8325	3553	5.29
6.08698	7869	2026	5.23	6.08736	9121	3977	4.85	6.08774	8078	2817	5.26	6.08812	8525	3354	5.08	6.08849	7963	2391	5.24	6.08887	9342	4718	4.93	6.08925	8305	3562	5.3	6.08963	8341	3574	5.28
6.09001	7871	2027	5.23	6.09039	9131	3990	4.84	6.09077	8087	2827	5.25	6.09115	8529	3359	5.07	6.09153	7972	2397	5.23	6.09191	9329	4709	4.94	6.09228	8313	3570	5.3	6.09266	8357	3593	5.27
6.09305	7873	2028	5.23	6.09342	9149	4012	4.84	6.0938	8094	2833	5.25	6.09418	8533	3361	5.07	6.09456	7981	2406	5.23	6.09493	9347	4719	4.93	6.09531	8325	3581	5.29	6.09569	8371	3611	5.27
6.09608	7876	2028	5.23	6.09645	9162	4028	4.83	6.09683	8102	2840	5.24	6.09721	8535	3361	5.07	6.09759	7992	2416	5.22	6.09796	9381	4740	4.92	6.09834	8331	3586	5.29	6.09872	8382	3627	5.27
6.09911	7877	2030	5.23	6.09948	9169	4041	4.83	6.09986	8110	2847	5.24	6.10024	8537	3361	5.07	6.10062	8003	2428	5.22	6.10099	9398	4752	4.91	6.10137	8335	3588	5.29	6.10175	8397	3647	5.26
6.10213	7880	2031	5.23	6.10251	9189	4062	4.83	6.10289	8118	2853	5.24	6.10327	8539	3364	5.07	6.10365	8013	2438	5.21	6.10403	9387	4743	4.91	6.1044	8344	3598	5.29	6.10478	8413	3667	5.25
6.10517	7883	2033	5.22	6.10555	9209	4086	4.82	6.10592	8128	2862	5.23	6.1063	8540	3365	5.07	6.10668	8023	2448	5.21	6.10706	9406	4758	4.9	6.10743	8352	3604	5.28	6.10781	8428	3685	5.25
6.1082	7886	2035	5.22	6.10858	9216	4097	4.82	6.10895	8133	2867	5.23	6.10933	8542	3369	5.07	6.10971	8036	2460	5.2	6.11009	9430	4780	4.89	6.11046	8362	3612	5.28	6.11084	8439	3700	5.25
6.11123	7888	2036	5.22	6.11161	9232	4116	4.81	6.11198	8142	2877	5.22	6.11236	8546	3374	5.07	6.11274	8048	2472	5.19	6.11312	9462	4806	4.88	6.11349	8369	3617	5.27	6.11387	8449	3716	5.24
6.11426	7891	2038	5.22	6.11463	9256	4142	4.81	6.11501	8152	2885	5.22	6.11539	8551	3379	5.07	6.11577	8063	2486	5.19	6.11615	9498	4833	4.87	6.11652	8379	3627	5.27	6.1169	8465	3736	5.24
6.11729	7893	2040	5.22	6.11766	9284	4173	4.8	6.11804	8161	2895	5.21	6.11842	8554	3383	5.06	6.1188	8077	2499	5.18	6.11917	9513	4842	4.86	6.11955	8386	3633	5.26	6.11993	8483	3757	5.23
6.12032	7896	2041	5.22	6.12069	9312	4196	4.79	6.12107	8168	2902	5.21	6.12145	8558	3387	5.06	6.12183	8091	2513	5.17	6.1222	9524	4851	4.85	6.12258	8392	3637	5.26	6.12296	8494	3770	5.23
6.12335	7898	2043	5.22	6.12372	9337	4223	4.78	6.1241	8177	2911	5.21	6.12448	8564	3393	5.06	6.12486	8104	2527	5.17	6.12523	9538	4865	4.85	6.12561	8396	3639	5.26	6.12599	8506	3785	5.22
6.12637	7901	2045	5.21	6.12675	9358	4244	4.77	6.12713	8185	2920	5.2	6.12751	8566	3396	5.06	6.12789	8118	2541	5.16	6.12826	9546	4873	4.85	6.12864	8403	3644	5.25	6.12902	8517	3798	5.22
6.1294	7903	2047	5.21	6.12978	9380	4265	4.76	6.13016	8198	2933	5.2	6.13054	8572	3402	5.06	6.13091	8132	2554	5.15	6.13129	9577	4895	4.83	6.13167	8412	3652	5.25	6.13205	8531	3816	5.21
6.13243	7906	2048	5.21	6.13281	9405	4288	4.75	6.13319	8211	2946	5.19	6.13357	8574	3404	5.06	6.13394	8145	2568	5.15	6.13432	9599	4910	4.82	6.1347	8420	3658	5.25	6.13508	8548	3834	5.21
6.13546	7909	2051	5.21	6.13584	9424	4307	4.75	6.13622	8219	2953	5.19	6.1366	8581	3412	5.05	6.13697	8163	2584	5.14	6.13735	9619	4929	4.82	6.13773	8424	3662	5.24	6.13811	8559	3847	5.2
6.13849	7911	2053	5.21	6.13887	9449	4329	4.74	6.13925	8230	2962	5.18	6.13963	8584	3418	5.05	6.14	8177	2596	5.13	6.14038	9628	4940	4.81	6.14076	8433	3670	5.24	6.14114	8571	3860	5.2
6.14152	7913	2054	5.21	6.1419	9483	4361	4.72	6.14228	8239	2969	5.18	6.14265	8592	3425	5.05	6.14303	8189	2606	5.12	6.14341	9647	4958	4.81	6.14379	8439	3676	5.24	6.14417	8573	3863	5.2
6.14455	7916	2056	5.21	6.14493	9498	4378	4.72	6.14531	8242	2972	5.18	6.14568	8599	3433	5.05	6.14606	8199	2612	5.12	6.14644	9669	4977	4.8	6.14682	8451	3687	5.23	6.14719	8589	3881	5.19
6.14758	7918	2057	5.2	6.14796	9505	4388	4.72	6.14834	8258	2987	5.17	6.14871	8608	3441	5.04	6.14909	8209	2621	5.11	6.14947	9693	4995	4.79	6.14985	8459	3694	5.23	6.15022	8604	3899	5.19
6.15061	7919	2059	5.2	6.15099	9527	4410	4.71	6.15137	8267	2996	5.16	6.15174	8613	3449	5.04	6.15212	8222	2633	5.11	6.1525	9715	5015	4.78	6.15288	8468	3703	5.22	6.15325	8618	3916	5.18
6.15364	7922	2061	5.2	6.15402	9560	4442	4.7	6.1544	8277	3006	5.16	6.15478	8616	3452	5.04	6.15515	8236	2645	5.1	6.15553	9736	5035	4.77	6.15591	8478	3713	5.22	6.15629	8632	3931	5.18
6.15667	7924	2062	5.2	6.15705	9589	4472	4.69	6.15743	8285	3013	5.16	6.15781	8621	3457	5.04	6.15818	8248	2656	5.1	6.15857	9756	5054	4.77	6.15895	8488	3720	5.22	6.15933	8643	3945	5.17
6.15971	7927	2065	5.2	6.16009	9613	4496	4.68	6.16047	8293	3020	5.15	6.16084	8629	3467	5.04	6.16122	8263	2669	5.09	6.1616	9789	5083	4.76	6.16198	8495	3727	5.21	6.16236	8654	3956	5.17
6.16274	7930	2067	5.2	6.16312	9622	4503	4.68	6.1635	8295	3021	5.15	6.16387	8639	3480	5.03	6.16425	8281	2684	5.08	6.16463	9816	5106	4.75	6.16501	8504	3737	5.21	6.16538	8668	3972	5.16
6.16577	7932	2069	5.2	6.16615	9623	4509	4.68	6.16653	8303	3027	5.15	6.16691	8646	3488	5.03	6.16729	8297	2697	5.07	6.16766	9836	5126	4.74	6.16804	8512	3744	5.2	6.16842	8678	3982	5.16
6.1688	7935	2071	5.19	6.16918	9651	4525	4.67	6.16956	8302	3027	5.15	6.16994	8654	3495	5.03	6.17032	8310	2707	5.06	6.17069	9861	5149	4.73	6.17107	8521	3750	5.2	6.17145	8689	3992	5.16
6.17183	7937	2072	5.19	6.17221	9665	4541	4.66	6.17259	8308	3033	5.14	6.17297	8662	3502	5.02	6.17335	8322	2716	5.06	6.17373	9885	5172	4.72	6.1741	8527	3757	5.2	6.17448	8703	4006	5.15
6.17487	7940	2075	5.19	6.17525	9677	4554	4.66	6.17563	8314	3039	5.14	6.176	8667	3508	5.02	6.17638	8337	2728	5.05	6.17676	9911	5199	4.72	6.17714	8539	3770	5.19	6.17752	8710	4016	5.15
6.1779	7943	2079	5.19	6.17828	9687	4568	4.66	6.17866	8323	3047	5.14	6.17903	8669	3509	5.02	6.17941	8353	2742	5.04	6.17979	9930	5215	4.71	6.18017	8547	3779	5.19	6.18055	8718	4026	5.15
6.18093	7945	2081	5.19	6.18131	9708	4592	4.65	6.18169	8329	3051	5.13	6.18206	8673	3514	5.02	6.18244	8373	2756	5.03	6.18282	9941	5222	4.7	6.1832	8554	3787	5.19	6.18357	8723	4029	5.14
6.18396	7948	2083	5.19	6.18434	9714	4599	4.65	6.18472	8338	3060	5.13	6.18509	8676	3513	5.02	6.18547	8386	2768	5.03	6.18585	9948	5229	4.7	6.18623	8558	3791	5.19	6.1866	8730	4038	5.14
6.18699	7950	2085	5.19	6.18737	9719	4608	4.65	6.18775	8343	3064	5.13	6.18812	8678	3516	5.01	6.1885	8402	2782	5.02	6.18888	9958	5235	4.7	6.18926	8565	3799	5.18	6.18963	8739	4048	5.14
6.19002	7951	2086	5.19	6.1904	9753	4636	4.64	6.19077	8351	3070	5.12	6.19115	8682	3520	5.01	6.19153	8413	2792	5.01	6.19191	9970	5244	4.69	6.19229	8575	3811	5.18	6.19266	8744	4052	5.14
6.19305	7953	2088	5.18	6.19343	9784	4662	4.63	6.19381	8361	3079	5.12	6.19419	8687	3525	5.01	6.19456	8424	2801	5.01	6.19494	9973	5243	4.69	6.19532	8588	3824	5.17	6.1957	8752	4062	5.13
6.19608	7955	2090	5.18	6.19646	9807	4689	4.62	6.19684	8364	3082	5.12	6.19722	8690	3527	5.01	6.19759	8432	2808	5	6.19797	9977	5240	4.69	6.19835	8594	3831	5.17	6.19873	8761	4069	5.13
[truncated: 5,430 more rows]

## Sheet: Fig 1 a B
	group	TOTAL S6 Norm value/adult avg	pS6 Norm value/adult avg	pS6/TotalS6		TSC1	group	[protein]	Value	Value norm to total protein	Norm value/adult avg
	Control	1.25	1.41	1.128			Control	210.315	0.767438	0.0036	1.052
	mTOR+	1.67	2.04	1.22156			mTOR+	298.681	2.12388	0.0071	2.051
	HFL	2.07	3.3	1.5942			HFL	197.974	1.20358	0.0061	1.753
	Control	1.05	0.46	0.438095			Control	152.291	0.808792	0.0053	1.532
	mTOR+	1.87	2.78	1.48663			mTOR+	191.146	1.39131	0.0073	2.099
	HFL	2.03	3.33	1.64039			HFL	188.826	1.4409	0.0076	2.201
	Control	0.7	1.13	1.61429			Control	119.649	0.172635	0.0014	0.416
	mTOR+	1.98	2.92	1.47475			mTOR+	182.117	1.383	0.0076	2.19
	HFL	1.97	3.87	1.96447			HFL	188.644	1.23544	0.0065	1.889
	Tsc2	group	[protein]	Value	Value norm to total protein	Norm value/adult avg
		Control	210.315	0.688622	0.0033	0.83
		mTOR+	298.681	5.56318	0.0186	4.71
		HFL	197.974	3.58643	0.0181	4.58
		Control	152.291	1.09941	0.0072	1.83
		mTOR+	191.146	5.40977	0.0283	1.1
		HFL	188.826	6.33219	0.0335	8.49
		Control	119.649	0.162748	0.0014	0.34
		mTOR+	182.117	3.01358	0.0165	4.19
		HFL	188.644	4.77313	0.0253	6.4

## Sheet: Fig1D
				cfuf 1	cfuf2	mean cfuf
mTOR+				375	418	396.5
mTOR+				434	405	419.5
mTOR+				376	390	383
Control				690	690	690
Control				678	678	678
Control				520	520	520
Control				468	495	481.5
Control				380	476	428

## Sheet: Fig1E processed ecis
													Group	resistence	time	resistence	time
													EC Alone	12020	13.5 hours	2614	6.75 hours
													EC Alone	12046	13.5 hours	2618	6.75 hours
													EC Alone	12085	13.5 hours	2620	6.75 hours
													EC Alone	12008	13.5 hours	2628	6.75 hours
													EC Alone	12048	13.5 hours	2631	6.75 hours
													EC Alone	12399	13.5 hours	2636	6.75 hours
													EC Alone	12442	13.5 hours	2641	6.75 hours
													EC Alone	12237	13.5 hours	4311	6.75 hours
													EC Alone	12208	13.5 hours	4315	6.75 hours
													EC Alone	12205	13.5 hours	4322	6.75 hours
													EC Alone		13.5 hours	4317	6.75 hours
													EC Alone			4347	6.75 hours
													EC Alone			4331	6.75 hours
													EC Alone			4327	6.75 hours
													EC + control			6278
													EC + control			6272
													EC + control			6280
													EC + control	6949	13.5 hours	6292	6.75 hours
													EC + control	6971	13.5 hours	6292	6.75 hours
													EC + control	6964	13.5 hours	6274	6.75 hours
													EC + control	6938	13.5 hours	6256	6.75 hours
													EC + control	6950	13.5 hours	6435	6.75 hours
													EC + control	10963	13.5 hours	6438	6.75 hours
													EC + control	10929	13.5 hours	6448	6.75 hours
													EC + control	11028	13.5 hours	6465	6.75 hours
													EC + control	11037	13.5 hours	6458	6.75 hours
													EC + control	10945	13.5 hours	6455	6.75 hours
													EC + control		13.5 hours	6435	6.75 hours
													EC + mTOR+	6220	13.5 hours	3305	6.75 hours
													EC + mTOR+	6193	13.5 hours	3306	6.75 hours
													EC + mTOR+	6197	13.5 hours	3310	6.75 hours
													EC + mTOR+	6173	13.5 hours	3313	6.75 hours
													EC + mTOR+	6177	13.5 hours	3316	6.75 hours
													EC + mTOR+	4590	13.5 hours	3320	6.75 hours
													EC + mTOR+	4590	13.5 hours	3324	6.75 hours
													EC + mTOR+	4586	13.5 hours	4925	6.75 hours
													EC + mTOR+	4603	13.5 hours	4927	6.75 hours
													EC + mTOR+	4612	13.5 hours	4932	6.75 hours
													EC + mTOR+	3724	13.5 hours	4933	6.75 hours
													EC + mTOR+	3712	13.5 hours	4930	6.75 hours
													EC + mTOR+	3706	13.5 hours	4947	6.75 hours
													EC + mTOR+	3709	13.5 hours	4950	6.75 hours
													EC + mTOR+	3696	13.5 hours	3730	6.75 hours
													EC + mTOR+	6163	13.5 hours	3731	6.75 hours
													EC + mTOR+	6141	13.5 hours	3736	6.75 hours
													EC + mTOR+	6152	13.5 hours	3738	6.75 hours
													EC + mTOR+	6163	13.5 hours	3740	6.75 hours
													EC + mTOR+	6172	13.5 hours	3748	6.75 hours
													EC + mTOR+			3749	6.75 hours
													EC + mTOR+			4886	6.75 hours
													EC + mTOR+			4890	6.75 hours
													EC + mTOR+			4900	6.75 hours
													EC + mTOR+			4903	6.75 hours
													EC + mTOR+			4906	6.75 hours
													EC + mTOR+			4910	6.75 hours
													EC + mTOR+			4908	6.75 hours

## Sheet: Fig1 G-L
Group	AUC	IC	Cst	Crs	Ers
HD06/COPDs	12.14	0.584105	0.051968	0.0360349	27.7648
HD06/COPDs	12.6	0.62182	0.0525515	0.0353093	28.3583
HD06/COPDs	12.92	0.624828	0.0528721	0.0351217	28.4792
HD06/COPDs	13.85	0.677925	0.0590069	0.0398296	25.1198
HD06/COPDs	13.71	0.65936	0.0559361	0.039267	25.4741
HD06/COPDs	13.85	0.671744	0.0551268	0.0406615	24.5992
RUL Affected	15.13	0.743827	0.0653511	0.0425829	23.517
RUL Affected	15.4	0.737325	0.0647751	0.0452979	22.0947
RUL Affected	14.04	0.689674	0.0631268	0.0412032	24.2858
RUL Affected	14.87	0.723955	0.0638593	0.0433525	23.0802
RML UNaffected	13.79	0.683653	0.0596586	0.0397121	25.2059
RML UNaffected	13.42	0.648627	0.0555686	0.0382963	26.1281
RML UNaffected	13.15	0.637277	0.0537903	0.0389156	25.7211
RML UNaffected	12.96	0.635502	0.0537415	0.0363322	27.5542
Vehicle	12.28	0.585199	0.0514267	0.0346861	28.8424
Vehicle	12.15	0.587472	0.047615	0.0332578	30.1078
Vehicle	12.76	0.621471	0.0536411	0.0363808	27.5094
Vehicle	12.62	0.612307	0.052864	0.0350936	28.5132

## Sheet: Fig1N&0
group	MLI			Group	mean # pixels per fov
HD06	49.4916			A control HDO6	17235.7
HD06	44.7802			A control HDO6	12596.7
HD06	49.3911			A control HDO6	11757
HD06	39.5707			A control HDO6	17144.8
HD06	42.7644			A control HDO6	9812.1
				A control HDO6	15361.2
RUL	64.4771			A control HDO6	19797.9
RUL	46.2518
RUL	52.1703			B RmL	18352.5
RUL	50.8035			B RmL	9219.6
RUL	52.878			B RmL	27500.4
RUL	43.9346			B RmL	22145.8
RUL	57.0526
RUL	47.4176			C RUL	34717.7
				C RUL	27757.8
RML	55.0754			C RUL	23413.2
RML	52.4329			C RUL	9166.2
RML	45.0853			C RUL	16992.1
				C RUL	25509

## Sheet: Sup1E
0 Hrs- RUL's Combined					2500 Cells
Average Absorbance, 490 nm					Time	Unaffected	MTOR+	CONTROL	RML* St Dev	RUL* St Dev	HD06 St Dev
UNAFFECTED	Average	0.0177685			0	0.0177685	0.0357365	-0.0173006	0.0190623	0.0176908	0.0494859
	St Dev	0.0190623			24	0.107988	0.148391	0.104304	0.00740119	0.0161352	0.0192447
mTOR+	Average	0.0357365			48	0.158911	0.268859	0.193615	0.00989411	0.0287062	0.0206662
	St Dev	0.0176908			72	0.202158	0.411058	0.363902	0.00462539	0.040952	0.0221748
CONTROL	Average	-0.0173006			96	0.307323	0.660206	0.563969	0.0152816	0.0592696	0.0237303
	St Dev	0.0494859
24 Hrs- RUL's Combined
Average Absorbance, 490 nm
UNAFFECTED	Average	0.107988
	St Dev	0.00740119
mTOR+	Average	0.148391
	St Dev	0.0161352
CONTROL	Average	0.104304
	St Dev	0.0192447
48 Hrs- RUL's Combined
Average Absorbance, 490 nm
UNAFFECTED	Average	0.158911
	St Dev	0.00989411
mTOR+	Average	0.268859
	St Dev	0.0287062
CONTROL	Average	0.193615
	St Dev	0.0206662
72 Hrs- RUL's Combined
Average Absorbance, 490 nm
UNAFFECTED	Average	0.202158
	St Dev	0.00462539
mTOR+	Average	0.411058
	St Dev	0.040952
CONTROL	Average	0.363902
	St Dev	0.0221748
96 Hrs- RUL's Combined
Average Absorbance, 490 nm
UNAFFECTED	Average	0.307323
	St Dev	0.0152816
mTOR+	Average	0.660206
	St Dev	0.0592696
CONTROL	Average	0.563969
	St Dev	0.0237303

## Sheet: Sup Fig 3
group	Albumin (ug/ml)	Column 3		mouse number	group	RVSP (mmHg)
HDO6	1176.77	a Control		23	Vehicle	24.28
HDO6	657.289	a Control		24	Vehicle	25.22
HDO6	2204.85	a Control		25	Vehicle
HDO6	1777.05	a Control		20	mTOR+	25.57
HDO6	1434.1	a Control		21	mTOR+	22.91
HDO6	1817.64	a Control		12	mTOR+	29.73
HDO6	5026.81	a Control		13	mTOR+	26.07
				14	mTOR+	29.86
RUL	0	mTOR+		15	mTOR+	27.36
RUL	2106.26	mTOR+		16	mTOR+	27.48
RUL	0	mTOR+		17	UnAF	26.71
RUL	0	mTOR+		18	UnAF	28.1
RUL	1443.77	mTOR+		19	UnAF	26.72
RUL	72.2838	mTOR+		1	Control	29.77
				2	Control	25.18
RML	906.422	b UnAF		3	Control	27.28
RML	320.377	b UnAF		4	Control	26.48
RML	171.77	b UnAF		5	Control	28.39
RML	1342.31	b UnAF
				1	Control 6mo	28.48
				2	Control 6mo
				3	Control 6mo	28.04
				8	mTOR+ 6 mo	27.1407
				9	mTOR+ 6 mo	26.364
				10	mTOR+ 6 mo	29.424
				15	mTOR+ 6 mo	29.124
				16	mTOR+ 6 mo	29.709
				11	UnAf 6mo	28.6143
				12	UnAf 6mo	30.3237
				13	UnAf 6mo	31.3753
				14	UnAf 6mo	27.7793

## Sheet: Fig2C
group	FOXm1	BRCA1	BRCA2	BRIP	SOD2	HMMR	DRAM1
Control	0.137388	0.564848	1.00157	0.242586	0.0296051	0.371228	0.0478555
Control	1.00088	1.00034	0.617761	1.00416	1.00043	1.00085	1.0009
Control	0.824245	0.671338	1.72492	0.815451	0.471799	0.615301	0.841185
Control	1.12868	1.12578		1.44536	0.209392	1.78856	0.627608
Fetal	0.388769	0.699218	0.17675	0.407672	0.024971	0.751589	0.046232
Fetal	2.77974	1.96222	3.16158	3.0885	0.18161	2.78268	0.416434
Fetal	2.35768	1.52628	2.62414	2.45058	0.315563	2.35706	0.39143
LAM	2.044	2.0215	2.49953	2.21359	0.0950206	2.75447	0.332015
LAM	2.9306	1.98001	2.38311	2.12963	0.114824	2.85256	0.507776
LAM	2.40941	1.96154	3.21738	2.91673	0.0936196	2.27861	0.312746

## Sheet: Fig 3 B-D
group	Aerated Lung Volume (mm^3)	HU					mouse group	notes	EXPT	MLI (uM)	IC (mL)	Rrs (cmH20.s/ml)	Crs (ml/cmH20)	Ers (cmH20/ml)
A WT	467.71	-410.605
A WT	454.397	-400.213
A WT	429.369	-405.438
TSC2KO F	515.607	-420.833
TSC2KO F	518.185	-422.707
TSC2KO F	542.094	-458.139
TSC2KO F	451.183	-415.839
TSC2KO F	491.17	-456.04					A RA WT	male	TAM 84	40.914	0.826594	0.501872	0.044126	22.6821
TSC2KO F	410.23	-491.597					A RA WT	male	TAM 84	41.1448
TSC2KO F	511.069	-429.371					A RA WT	male	TAM 84	38.6274		0.410993	0.0489109	20.4671
							A RA WT	male	TAM 84	39.732	0.939762	0.567391	0.0471874	21.2319
A WT		-403					A RA WT	male	TAM 84	44.7129	0.887013	0.400161	0.0507028	19.7241
A WT		-404							TAM 84
A WT	307.566	-434.32					B TSC2 KO	male	TAM 84	49.0927	0.967036	0.430434	0.058431	17.1159
A WT							B TSC2 KO	male	TAM 84		0.932341	0.297529	0.0589274	16.9708
A WT	475.562	-402					B TSC2 KO	male	TAM 84	55.7822	0.897931	0.407897	0.0544025	18.3831
A WT		-400.3					B TSC2 KO	male	TAM 84	45.88	0.982193	0.426941	0.0524284	19.0788
TSC2KO F	552.342	-436
TSC2KO F	555.79	-448
TSC2KO F	556.77	-472					A RA WT	female	TAM 90		0.735192	0.609662	0.0379807	26.3443
TSC2KO F	609.49	-456					A RA WT	female	TAM 90		0.657249	0.538752	0.037237	26.8561
TSC2KO F	607.881	-444					A RA WT	female	TAM 90		0.654912	0.56108	0.034056	29.3736
TSC2KO F	544.64	-474					A RA WT	female	TAM 90		0.668104	0.564016	0.0360601	27.7707
TSC2KO F	659.749	-461					B TSC2 KO	female	TAM 90		0.794694	0.476065	0.043802	22.8326
TSC2KO F	626.284	-459					B TSC2 KO	female	TAM 90		0.577021	0.69387	0.0300947	33.248
							B TSC2 KO	female	TAM 90
							B TSC2 KO	female	TAM 90		0.706398	0.527746	0.0383927	26.0478
							B TSC2 KO	female	TAM 90
							B TSC2 KO	female	TAM 90		0.782083	0.423804	0.048295	20.7067
							B TSC2 KO	female	TAM 54	61.5375
							B TSC2 KO	female	TAM 54	68.2034
							B TSC2 KO	male	TAM 54	57.1151
							B TSC2 KO	male	TAM 54	53.3925
							B TSC2 KO	male	TAM 54	61.5736
							A RA WT	C WT 2Day	TAM 84	38.2687
							A RA WT	C WT 2Day	TAM 84	40.5475
							A RA WT	C WT 2Day	TAM 84	40.4754
							A RA WT	C WT 2Day	TAM 84	44.3515

[truncated: 5 more sheets: Fig 3 F&Sup5C, Sup Fig 5, Fig 4 D, Fig4F&Sup6C, Sup 6A]
